# Supplementary material for: ﻿Species diversity and systematic taxonomy of Sarcosomataceae (Ascomycota, Pezizales), with an emphasis on subtropical regions of China
Source: MycoKeys. 2025 Aug 21;121:21–65. doi: 10.3897/mycokeys.121.155432 (PMC12395190; doi:10.3897/mycokeys.121.155432)
Supplement: XML Treatment for Plectania damingshanensis [file mycokeys.121.155432-treatment1.xml]

<!DOCTYPE tp:taxon-treatment
  PUBLIC "-//TaxonX//DTD Taxonomic Treatment Publishing DTD v0 20100105//EN" "tax-treatment-NSO.dtd">
<tp:taxon-treatment xmlns:tp="http://www.plazi.org/taxpub"><tp:treatment-meta><kwd-group><label>Taxon classification</label><kwd>
                <named-content content-type="kingdom">Fungi</named-content>
              </kwd><kwd>
                <named-content content-type="order">Pezizales</named-content>
              </kwd><kwd>
                <named-content content-type="family">Sarcosomataceae</named-content>
              </kwd></kwd-group><mixed-citation publication-type="journal"><person-group><name><surname>Liu</surname><given-names>Jin Rong</given-names></name><name><surname>Li</surname><given-names>Deng</given-names></name><name><surname>Chen</surname><given-names>Si Ang</given-names></name><name><surname>Zhang</surname><given-names>Yan Cheng</given-names></name><name><surname>Mou</surname><given-names>Guang Fu</given-names></name><name><surname>Liu</surname><given-names>Yan</given-names></name><name><surname>Zhou</surname><given-names>Guang Rong</given-names></name><name><surname>Tan</surname><given-names>Zhou Rong</given-names></name><name><surname>Zhang</surname><given-names>Jian Hua</given-names></name></person-group><article-title>﻿Species diversity and systematic taxonomy of <tp:taxon-name><tp:taxon-name-part taxon-name-part-type="family">Sarcosomataceae</tp:taxon-name-part></tp:taxon-name> (<tp:taxon-name><tp:taxon-name-part taxon-name-part-type="phylum">Ascomycota</tp:taxon-name-part></tp:taxon-name>, <tp:taxon-name><tp:taxon-name-part taxon-name-part-type="order">Pezizales</tp:taxon-name-part></tp:taxon-name>), with an emphasis on subtropical regions of China</article-title><source>MycoKeys</source><day>21</day><month>08</month><year>2025</year><volume>121</volume><fpage>21</fpage><lpage>65</lpage><pub-id pub-id-type="doi">10.3897/mycokeys.121.155432</pub-id></mixed-citation></tp:treatment-meta><tp:nomenclature><label>﻿</label><tp:taxon-name><object-id xmlns:xlink="http://www.w3.org/1999/xlink" content-type="arpha" xlink:type="simple">4161D2E7-42F1-5803-A5E5-D31224133D0D</object-id>
              <tp:taxon-name-part taxon-name-part-type="genus" reg="Plectania">Plectania</tp:taxon-name-part>
              <tp:taxon-name-part taxon-name-part-type="species" reg="damingshanensis">damingshanensis</tp:taxon-name-part>
              <object-id xmlns:xlink="http://www.w3.org/1999/xlink" xlink:type="simple">Fungal Names: FN 572018</object-id>
            </tp:taxon-name><tp:taxon-authority>
              
                G.
               F. Mou &amp; J. R. Liu</tp:taxon-authority><tp:taxon-status xmlns:xlink="http://www.w3.org/1999/xlink" xlink:type="simple">sp. nov.</tp:taxon-status><xref ref-type="fig" rid="F2">Figs 2</xref><xref ref-type="fig" rid="F3">, 3</xref><xref ref-type="fig" rid="F4">, 4</xref></tp:nomenclature><tp:treatment-sec sec-type="etymology" id="SECID0E3DDK"><title>Etymology.</title><p>The specific epithet refers to the type locality, Damingshan National Nature Reserve, in China.</p></tp:treatment-sec><tp:treatment-sec sec-type="diagnosis" id="SECID0EBEDK"><title>Diagnosis.</title><p>It is characterized by the cupulate ascomata, the surface of hymenium with brownish orange to light brown color, external surface and stipe (when present) densely covered with grey tomentum and tree-like ridges, the elliptical ascospore is warty under SEM, (21.7) 22.5–32.0 (34.6) × (11.0) 12.1–14.7 (16.5) μm.</p></tp:treatment-sec><tp:treatment-sec sec-type="Holotype" id="SECID0EGEDK"><title>Holotype.</title><p>China • Guangxi Zhuang Autonomous Region, Nanning City, Damingshan National Nature Reserve, <named-content xmlns:xlink="http://www.w3.org/1999/xlink" content-type="dwc:verbatimCoordinates" xlink:type="simple"><named-content content-type="geo-json" specific-use="{&#34;type&#34;:&#34;Point&#34;,&#34;coordinates&#34;:[108.716667,23.816667]}" id="NCID0EPEDK" xlink:type="simple">23°49'N, 108°43'E</named-content></named-content>, ca 1230 m alt., on rotten fallen sticks or wood surrounded by moss in the evergreen broad-leaved forest, 19 Feb. 2024, Guang R. Zhou (DMS2024022001, IBK, holotype!) (<abbrev xmlns:xlink="http://www.w3.org/1999/xlink" xlink:title="internal transcribed spacer region" id="ABBRID0EUEDK" xlink:type="simple">ITS</abbrev>: <ext-link xmlns:xlink="http://www.w3.org/1999/xlink" ext-link-type="gen" xlink:href="PP864720" xlink:type="simple">PP864720</ext-link>; <abbrev xmlns:xlink="http://www.w3.org/1999/xlink" xlink:title="large subunit nuclear ribosomal RNA" id="ABBRID0E4EDK" xlink:type="simple">nrLSU</abbrev>: <ext-link xmlns:xlink="http://www.w3.org/1999/xlink" ext-link-type="gen" xlink:href="PP859016" xlink:type="simple">PP859016</ext-link>; <italic>rpb</italic>1: <ext-link xmlns:xlink="http://www.w3.org/1999/xlink" ext-link-type="gen" xlink:href="PV247118" xlink:type="simple">PV247118</ext-link>).</p></tp:treatment-sec><tp:treatment-sec sec-type="description" id="SECID0ENFDK"><title>Description.</title><p><bold><italic>Apothecium</italic></bold> cupulate, up to 19–27 mm in diameter, 20–30 mm high, subsessile to stipitate (Fig. <xref ref-type="fig" rid="F2">2a, b</xref>). <bold><italic>Hymenium surface</italic></bold> glabrous, without ornamentation or wrinkled, brownish orange (6C6) to light brown (6D7), brown-dark, brown (6E8–6F8) after drying, margin with light brown (6D5) tomentum. <bold><italic>External surface</italic></bold> reddish brown-dark brown (7D8–7F8), brownish grey (8F2) after drying. <bold><italic>Stipe</italic> (when present)</bold> up to 2–20 mm long, 7.5–9 mm in width, densely covered with grey (8D1–8F1) tomentum and tree-like ridges extending all the way to the margin of the cup (Fig. <xref ref-type="fig" rid="F2">2b, d</xref>). <bold><italic>Flesh</italic></bold> solid, wet, gelatinous at a high level, semitransparent, slight grey (8B1). <bold><italic>Odor</italic> and <italic>taste</italic></bold> not special.</p><fig id="F2" position="float" orientation="portrait"><object-id xmlns:xlink="http://www.w3.org/1999/xlink" content-type="doi" xlink:type="simple">10.3897/mycokeys.121.155432.figure2</object-id><object-id xmlns:xlink="http://www.w3.org/1999/xlink" content-type="arpha" xlink:type="simple">A927A1CB-F77C-5620-9981-733C68A62BFA</object-id><label>Figure 2.</label><caption><p>Ascocarps of <italic><tp:taxon-name><tp:taxon-name-part taxon-name-part-type="genus" reg="Plectania">Plectania</tp:taxon-name-part> <tp:taxon-name-part taxon-name-part-type="species" reg="damingshanensis">damingshanensis</tp:taxon-name-part></tp:taxon-name></italic>. Photos by Guang R. Zhou and G. F. Mou. Scale bars: 10 mm (a–d).</p></caption><graphic xmlns:xlink="http://www.w3.org/1999/xlink" xlink:href="mycokeys-121-021-g002.jpg" position="float" orientation="portrait" xlink:type="simple" id="oo_1399166.jpg"><uri content-type="original_file" xlink:type="simple">https://binary.pensoft.net/fig/1399166</uri></graphic></fig><p><bold><italic>External hairs</italic></bold> curved and flexuous, septate, glabrous, brown (6E7) with an olive tint (1E8), 5–8.5 μm in diameter, with obtuse end (Fig. <xref ref-type="fig" rid="F3">3g, h</xref>). <bold><italic>Ectal excipulum</italic></bold> of <italic>textura angularis</italic> made up of thick-walled cells, brownish to dark brown, 13–91 μm thick (Fig. <xref ref-type="fig" rid="F3">3g</xref>), near the margin arranged in separable moniliform hair-like cells, 6.2–10.6 μm diam (Figs <xref ref-type="fig" rid="F3">3f</xref>, <xref ref-type="fig" rid="F4">4g</xref>). <bold><italic>Medullary excipulum</italic></bold> of loose <italic>textura intricata</italic> immersed in a highly gelatinous matrix, approximately 380–1000 μm, subhyaline to yellowish white (2A2), composed of 2–4.2 μm broad hyphae (Figs <xref ref-type="fig" rid="F3">3c</xref>, <xref ref-type="fig" rid="F4">4f</xref>). <bold><italic>Subhymenium</italic></bold> of a dense <italic>textura intricata</italic> of closely septate hyphae, olive brown (4D7–4D6), 50–80 μm thick. <bold><italic>Asci</italic></bold> cylindrical, suboperculate, 8-spored, rarely with 7 spores, thick-walled, inamyloid, 322–401 (426) × 11.0–15.6 (Fig. <xref ref-type="fig" rid="F3">3j–m</xref>, <xref ref-type="fig" rid="F4">4a</xref>). <bold><italic>Paraphyses</italic></bold> 1.5–3 μm diam, filiform, septate, branched, slightly enlarged or narrowed near apex (Figs <xref ref-type="fig" rid="F3">3d</xref>, <xref ref-type="fig" rid="F4">4d</xref>). <bold><italic>Ascospores</italic></bold> uniseriate, ellipsoid, equilateral, hyaline, very finely warty under light microscope (×1000, Fig. <xref ref-type="fig" rid="F3">3i</xref>), verrucose to vermicular under scanning electron microscope (Fig. <xref ref-type="fig" rid="F16">16b</xref>), with 1–2 guttules, [40/5/2] (21.7) 22.5–32.0 (34.6) × (11.0) 12.1–14.7 (16.5) μm, Q = (1.7) 1.8–2.3 (2.6), Q<sub>av</sub> = 2.0. <bold><italic>Hymenial hairs</italic></bold> cylindrical, comparable in length to the paraphyses, non-septate, 2.1–4.4 μm in diameter, concolor with paraphyses due to the homogeneous pigments, agglutinating or intermingle with paraphyses to bundles, tips rounded to slightly subcapitate, straight or curved, unbranched (Figs <xref ref-type="fig" rid="F3">3e</xref>, <xref ref-type="fig" rid="F4">4c</xref>). <bold><italic>Anamorph</italic></bold> unknown.</p><fig id="F3" position="float" orientation="portrait"><object-id xmlns:xlink="http://www.w3.org/1999/xlink" content-type="doi" xlink:type="simple">10.3897/mycokeys.121.155432.figure3</object-id><object-id xmlns:xlink="http://www.w3.org/1999/xlink" content-type="arpha" xlink:type="simple">1A5E88A2-74CC-5D3D-9271-FF2241BB5C2D</object-id><label>Figure 3.</label><caption><p>Features of <italic><tp:taxon-name><tp:taxon-name-part taxon-name-part-type="genus" reg="Plectania">Plectania</tp:taxon-name-part> <tp:taxon-name-part taxon-name-part-type="species" reg="damingshanensis">damingshanensis</tp:taxon-name-part></tp:taxon-name></italic>. (photos by J. R. Liu, from holotype: DMS2024022001, IBK!). a. Section of apothecium; b. Hymenium; c. Medullary excipulum; d. Paraphyses and a hymenial hair; e. Hymenial hair; f. Moniliform hair-like cells; g, h. External hairs; i. Ascospores; j–m, o. Asci; n. Apex of asci. Scale bars: 100 μm (a); 20 μm (b, j–m); 10 μm (c–i, n–o). c, e, m in 1% Congo Red solution.</p></caption><graphic xmlns:xlink="http://www.w3.org/1999/xlink" xlink:href="mycokeys-121-021-g003.jpg" position="float" orientation="portrait" xlink:type="simple" id="oo_1399167.jpg"><uri content-type="original_file" xlink:type="simple">https://binary.pensoft.net/fig/1399167</uri></graphic></fig><fig id="F4" position="float" orientation="portrait"><object-id xmlns:xlink="http://www.w3.org/1999/xlink" content-type="doi" xlink:type="simple">10.3897/mycokeys.121.155432.figure4</object-id><object-id xmlns:xlink="http://www.w3.org/1999/xlink" content-type="arpha" xlink:type="simple">17DBBD94-4866-534A-B96A-58E218BF292A</object-id><label>Figure 4.</label><caption><p>Microscopic structures of <italic><tp:taxon-name><tp:taxon-name-part taxon-name-part-type="genus" reg="Plectania">Plectania</tp:taxon-name-part> <tp:taxon-name-part taxon-name-part-type="species" reg="damingshanensis">damingshanensis</tp:taxon-name-part></tp:taxon-name></italic> (drawings by J. R. Liu, from holotype DMS2024022001, IBK!). a. b. Asci; c. Hymenial hair; d. Paraphyses; e. Ascospores; f. Medullary excipulum; g. External hairs and ectal excipulum; h. Moniliform hair-like cells. Scale bars: 20 μm (a, b); 10 μm (c, d, f–h); 5 μm (e).</p></caption><graphic xmlns:xlink="http://www.w3.org/1999/xlink" xlink:href="mycokeys-121-021-g004.jpg" position="float" orientation="portrait" xlink:type="simple" id="oo_1399168.jpg"><uri content-type="original_file" xlink:type="simple">https://binary.pensoft.net/fig/1399168</uri></graphic></fig></tp:treatment-sec><tp:treatment-sec sec-type="habitat" id="SECID0EZNDK"><title>Habitat.</title><p>Growing in scattered to gregarious groups on moss-covered decaying wood in broadleaf forests.</p></tp:treatment-sec><tp:treatment-sec sec-type="distribution" id="SECID0E5NDK"><title>Geographic distribution.</title><p>So far, only known from Guangxi Zhuang Autonomous Region, China.</p></tp:treatment-sec><tp:treatment-sec sec-type="material" id="SECID0EDODK"><title>Other specimens examined.</title><p>China • Damingshan National Nature Reserve, <named-content xmlns:xlink="http://www.w3.org/1999/xlink" content-type="dwc:verbatimCoordinates" xlink:type="simple"><named-content content-type="geo-json" specific-use="{&#34;type&#34;:&#34;Point&#34;,&#34;coordinates&#34;:[108.716667,23.816667]}" id="NCID0EMODK" xlink:type="simple">23°49'N, 108°43'E</named-content></named-content>, alt. 1225 m, on wood surrounded by moss in the evergreen broad-leaved forest, 19 Feb. 2024, Guang R. Zhou, DMS2024022002 (IBK!) (<abbrev xmlns:xlink="http://www.w3.org/1999/xlink" xlink:title="internal transcribed spacer region" id="ABBRID0ERODK" xlink:type="simple">ITS</abbrev>: <ext-link xmlns:xlink="http://www.w3.org/1999/xlink" ext-link-type="gen" xlink:href="PP864721" xlink:type="simple">PP864721</ext-link>; <abbrev xmlns:xlink="http://www.w3.org/1999/xlink" xlink:title="large subunit nuclear ribosomal RNA" id="ABBRID0E1ODK" xlink:type="simple">nrLSU</abbrev>: <ext-link xmlns:xlink="http://www.w3.org/1999/xlink" ext-link-type="gen" xlink:href="PP859017" xlink:type="simple">PP859017</ext-link>; <italic>tef1</italic>-<italic>α</italic>: <ext-link xmlns:xlink="http://www.w3.org/1999/xlink" ext-link-type="gen" xlink:href="PV295998" xlink:type="simple">PV295998</ext-link>); DMS2024022003 (IBK!) (<abbrev xmlns:xlink="http://www.w3.org/1999/xlink" xlink:title="internal transcribed spacer region" id="ABBRID0EMPDK" xlink:type="simple">ITS</abbrev>: <ext-link xmlns:xlink="http://www.w3.org/1999/xlink" ext-link-type="gen" xlink:href="PP864722" xlink:type="simple">PP864722</ext-link>; <abbrev xmlns:xlink="http://www.w3.org/1999/xlink" xlink:title="large subunit nuclear ribosomal RNA" id="ABBRID0EVPDK" xlink:type="simple">nrLSU</abbrev>: <ext-link xmlns:xlink="http://www.w3.org/1999/xlink" ext-link-type="gen" xlink:href="PP859018" xlink:type="simple">PP859018</ext-link>). Mao’ershan National Nature Reserve, <named-content xmlns:xlink="http://www.w3.org/1999/xlink" content-type="dwc:verbatimCoordinates" xlink:type="simple"><named-content content-type="geo-json" specific-use="{&#34;type&#34;:&#34;Point&#34;,&#34;coordinates&#34;:[110.616667,26.466667]}" id="NCID0EBQDK" xlink:type="simple">25°88'N, 110°37'E</named-content></named-content>, ca 720 m alt., on rotten fallen sticks, 6 April 2024, Yan C. Zhang, MES024040606 (IBK!) (<abbrev xmlns:xlink="http://www.w3.org/1999/xlink" xlink:title="internal transcribed spacer region" id="ABBRID0EGQDK" xlink:type="simple">ITS</abbrev>: <ext-link xmlns:xlink="http://www.w3.org/1999/xlink" ext-link-type="gen" xlink:href="PQ691392" xlink:type="simple">PQ691392</ext-link>; <abbrev xmlns:xlink="http://www.w3.org/1999/xlink" xlink:title="large subunit nuclear ribosomal RNA" id="ABBRID0EPQDK" xlink:type="simple">nrLSU</abbrev>: <ext-link xmlns:xlink="http://www.w3.org/1999/xlink" ext-link-type="gen" xlink:href="PQ682446" xlink:type="simple">PQ682446</ext-link>; <italic><abbrev xmlns:xlink="http://www.w3.org/1999/xlink" xlink:title="RNA polymerase I gene" id="ABBRID0EZQDK" xlink:type="simple">rpb1</abbrev></italic>: <ext-link xmlns:xlink="http://www.w3.org/1999/xlink" ext-link-type="gen" xlink:href="PV247119" xlink:type="simple">PV247119</ext-link>; <italic>tef1</italic>-<italic>α</italic>: <ext-link xmlns:xlink="http://www.w3.org/1999/xlink" ext-link-type="gen" xlink:href="PV295999" xlink:type="simple">PV295999</ext-link>).</p></tp:treatment-sec><tp:treatment-sec sec-type="notes" id="SECID0ELRDK"><title>Notes.</title><p>In the phylogenetic tree (Fig. <xref ref-type="fig" rid="F1">1</xref>), <italic><tp:taxon-name><tp:taxon-name-part taxon-name-part-type="genus" reg="Plectania">P.</tp:taxon-name-part> <tp:taxon-name-part taxon-name-part-type="species" reg="damingshanensis">damingshanensis</tp:taxon-name-part></tp:taxon-name></italic> and <italic><tp:taxon-name><tp:taxon-name-part taxon-name-part-type="genus" reg="Plectania">P.</tp:taxon-name-part> <tp:taxon-name-part taxon-name-part-type="species" reg="lutea">lutea</tp:taxon-name-part></tp:taxon-name></italic> were grouped together with strong support (MLB = 100%, BPP = 1). Both species share ellipsoid and verrucose ascospores with similar dimensions: <italic><tp:taxon-name><tp:taxon-name-part taxon-name-part-type="genus" reg="Plectania">P.</tp:taxon-name-part> <tp:taxon-name-part taxon-name-part-type="species" reg="damingshanensis">damingshanensis</tp:taxon-name-part></tp:taxon-name></italic> measures (21.7) 22.5–32.0 (34.6) × (11.0) 12.1–14.7 (16.5) μm, while <italic><tp:taxon-name><tp:taxon-name-part taxon-name-part-type="genus" reg="Plectania">P.</tp:taxon-name-part> <tp:taxon-name-part taxon-name-part-type="species" reg="lutea">lutea</tp:taxon-name-part></tp:taxon-name></italic> measures (24.5) 27.0–30.0 (32.0) × (12.2) 13.0–15.0 (16.0) μm (<xref ref-type="bibr" rid="B61">Mou and Bau 2021</xref>). However, the external surface of <italic><tp:taxon-name><tp:taxon-name-part taxon-name-part-type="genus" reg="Plectania">P.</tp:taxon-name-part> <tp:taxon-name-part taxon-name-part-type="species" reg="damingshanensis">damingshanensis</tp:taxon-name-part></tp:taxon-name></italic> is densely covered with grey tomentum and tree-like ridges that extend to the margin, and its apothecium is larger with a longer and thicker stipe. While the external surface of <italic><tp:taxon-name><tp:taxon-name-part taxon-name-part-type="genus" reg="Plectania">P.</tp:taxon-name-part> <tp:taxon-name-part taxon-name-part-type="species" reg="lutea">lutea</tp:taxon-name-part></tp:taxon-name></italic> has fewer brown hairs and irregular, vascular ridge-like protrusions, with ascomata measuring only 11.0–18.0 mm in diameter. <italic><tp:taxon-name><tp:taxon-name-part taxon-name-part-type="genus" reg="Plectania">P.</tp:taxon-name-part> <tp:taxon-name-part taxon-name-part-type="species" reg="sichuanensis">sichuanensis</tp:taxon-name-part></tp:taxon-name></italic> is distinguished from <italic><tp:taxon-name><tp:taxon-name-part taxon-name-part-type="genus" reg="Plectania">P.</tp:taxon-name-part> <tp:taxon-name-part taxon-name-part-type="species" reg="damingshanensis">damingshanensis</tp:taxon-name-part></tp:taxon-name></italic> by its hymenium, which is ochre in color and lacks a noticeable covering of black hairs, and its smaller, smooth ascospores (22–26 × 11–13 μm) (<xref ref-type="bibr" rid="B100">Zeng et al. 2021</xref>).</p><p>From a microscopic perspective, the ascospores of <italic><tp:taxon-name><tp:taxon-name-part taxon-name-part-type="genus" reg="Plectania">P.</tp:taxon-name-part> <tp:taxon-name-part taxon-name-part-type="species" reg="damingshanensis">damingshanensis</tp:taxon-name-part></tp:taxon-name></italic>, as well as those of <italic><tp:taxon-name><tp:taxon-name-part taxon-name-part-type="genus" reg="Plectania">P.</tp:taxon-name-part> <tp:taxon-name-part taxon-name-part-type="species" reg="zugazae">zugazae</tp:taxon-name-part></tp:taxon-name></italic> Calonge &amp; Alb. García, <italic><tp:taxon-name><tp:taxon-name-part taxon-name-part-type="genus" reg="Plectania">P.</tp:taxon-name-part> <tp:taxon-name-part taxon-name-part-type="species" reg="melastoma">melastoma</tp:taxon-name-part></tp:taxon-name></italic> described in older mycological literature, and <italic><tp:taxon-name><tp:taxon-name-part taxon-name-part-type="genus" reg="Plectania">P.</tp:taxon-name-part> <tp:taxon-name-part taxon-name-part-type="species" reg="harnischii">harnischii</tp:taxon-name-part></tp:taxon-name></italic> M. Carbone, Agnello, A.D. Parker &amp; P. Alvarado, are all elliptical and verrucose (<xref ref-type="bibr" rid="B18">Carbone et al. 2015a</xref>, <xref ref-type="bibr" rid="B20">2021</xref>). However, there are significant differences in ascospore size among the four species, <italic><tp:taxon-name><tp:taxon-name-part taxon-name-part-type="genus" reg="Plectania">P.</tp:taxon-name-part> <tp:taxon-name-part taxon-name-part-type="species" reg="damingshanensis">damingshanensis</tp:taxon-name-part></tp:taxon-name></italic> having larger ascospores [(21.7) 22.5–32.0 (34.6) × (11.0) 12.1–14.7 (16.5) μm], while ascospores of <italic><tp:taxon-name><tp:taxon-name-part taxon-name-part-type="genus" reg="Plectania">P.</tp:taxon-name-part> <tp:taxon-name-part taxon-name-part-type="species" reg="zugazae">zugazae</tp:taxon-name-part></tp:taxon-name></italic> [18–22 × 12–14 μm] and <italic><tp:taxon-name><tp:taxon-name-part taxon-name-part-type="genus" reg="Plectania">P.</tp:taxon-name-part> <tp:taxon-name-part taxon-name-part-type="species" reg="melastoma">melastoma</tp:taxon-name-part></tp:taxon-name></italic> [21.8–25 × 10–12.4 μm] are notably smaller. As for <italic><tp:taxon-name><tp:taxon-name-part taxon-name-part-type="genus" reg="Plectania">P.</tp:taxon-name-part> <tp:taxon-name-part taxon-name-part-type="species" reg="harnischii">harnischii</tp:taxon-name-part></tp:taxon-name></italic>, it exhibits the narrower ascospores with a size of 20.2–24.8 × 8.1–11.2 µm.</p><p><italic><tp:taxon-name><tp:taxon-name-part taxon-name-part-type="genus" reg="Plectania">Plectania</tp:taxon-name-part> <tp:taxon-name-part taxon-name-part-type="species" reg="damingshanensis">damingshanensis</tp:taxon-name-part></tp:taxon-name></italic> exhibits numerous similarities to species within the <italic><tp:taxon-name><tp:taxon-name-part taxon-name-part-type="genus" reg="Galiella">Galiella</tp:taxon-name-part></tp:taxon-name></italic> genus, featuring brightly colored ascocarps, highly gelatinized fleshy tissue, and ascospore surfaces adorned with wart-like ornamentation. However, on the phylogenetic tree, <italic><tp:taxon-name><tp:taxon-name-part taxon-name-part-type="genus" reg="Plectania">P.</tp:taxon-name-part> <tp:taxon-name-part taxon-name-part-type="species" reg="damingshanensis">damingshanensis</tp:taxon-name-part></tp:taxon-name></italic> does not cluster with <italic><tp:taxon-name><tp:taxon-name-part taxon-name-part-type="genus" reg="Galiella">G.</tp:taxon-name-part> <tp:taxon-name-part taxon-name-part-type="species" reg="amurensis">amurensis</tp:taxon-name-part></tp:taxon-name></italic> and <italic><tp:taxon-name><tp:taxon-name-part taxon-name-part-type="genus" reg="Galiella">G.</tp:taxon-name-part> <tp:taxon-name-part taxon-name-part-type="species" reg="rufa">rufa</tp:taxon-name-part></tp:taxon-name></italic>. Additionally, it is noteworthy that the ascospores of <italic><tp:taxon-name><tp:taxon-name-part taxon-name-part-type="genus" reg="Galiella">G.</tp:taxon-name-part> <tp:taxon-name-part taxon-name-part-type="species" reg="amurensis">amurensis</tp:taxon-name-part></tp:taxon-name></italic> lack oil droplets, and its asci (measuring 400–450 × 12–17 μm) and ascospores [measuring (26) 28–37.5 (40) × 11.5–17.5 (18) μm] are larger compared to those of <italic><tp:taxon-name><tp:taxon-name-part taxon-name-part-type="genus" reg="Plectania">P.</tp:taxon-name-part> <tp:taxon-name-part taxon-name-part-type="species" reg="damingshanensis">damingshanensis</tp:taxon-name-part></tp:taxon-name></italic>. Conversely, the asci (measuring 270 × 12 μm) and ascospores [measuring (17) 18–21 (23) × 8–10 μm] of <italic><tp:taxon-name><tp:taxon-name-part taxon-name-part-type="genus" reg="Galiella">G.</tp:taxon-name-part> <tp:taxon-name-part taxon-name-part-type="species" reg="rufa">rufa</tp:taxon-name-part></tp:taxon-name></italic> are smaller (<xref ref-type="bibr" rid="B19">Carbone et al. 2015b</xref>).</p></tp:treatment-sec><tp:treatment-sec><!--Section generated to contain objects referenced in tp:taxon-treatment.--><fig id="F16" position="float" orientation="portrait"><object-id xmlns:xlink="http://www.w3.org/1999/xlink" content-type="doi" xlink:type="simple">10.3897/mycokeys.121.155432.figure16</object-id><object-id xmlns:xlink="http://www.w3.org/1999/xlink" content-type="arpha" xlink:type="simple">0DC66D6A-2A16-5457-B3A4-74727C3D5BBD</object-id><label>Figure 16.</label><caption><p>Scanning electron micrograph of basidiospores of the four new species of <tp:taxon-name><tp:taxon-name-part taxon-name-part-type="family">Sarcosomataceae</tp:taxon-name-part></tp:taxon-name> from China (photos by J. R. Liu). a. <italic><tp:taxon-name><tp:taxon-name-part taxon-name-part-type="genus" reg="Plectania">Plectania</tp:taxon-name-part> <tp:taxon-name-part taxon-name-part-type="species" reg="huapingensis">huapingensis</tp:taxon-name-part></tp:taxon-name></italic>; b. <italic><tp:taxon-name><tp:taxon-name-part taxon-name-part-type="genus" reg="Plectania">Plectania</tp:taxon-name-part> <tp:taxon-name-part taxon-name-part-type="species" reg="damingshanensis">damingshanensis</tp:taxon-name-part></tp:taxon-name></italic>; c. <italic><tp:taxon-name><tp:taxon-name-part taxon-name-part-type="genus" reg="Pseudoplectania">Pseudoplectania</tp:taxon-name-part> <tp:taxon-name-part taxon-name-part-type="species" reg="aureonigrescens">aureonigrescens</tp:taxon-name-part></tp:taxon-name></italic>; d. <italic><tp:taxon-name><tp:taxon-name-part taxon-name-part-type="genus" reg="Urnula">Urnula</tp:taxon-name-part> <tp:taxon-name-part taxon-name-part-type="species" reg="auricularioides">auricularioides</tp:taxon-name-part></tp:taxon-name></italic>. Scale bars: 2 µm (a–d).</p></caption><graphic xmlns:xlink="http://www.w3.org/1999/xlink" xlink:href="mycokeys-121-021-g016.jpg" position="float" orientation="portrait" xlink:type="simple" id="oo_1399180.jpg"><uri content-type="original_file" xlink:type="simple">https://binary.pensoft.net/fig/1399180</uri></graphic></fig><fig id="F1" position="float" orientation="portrait"><object-id xmlns:xlink="http://www.w3.org/1999/xlink" content-type="doi" xlink:type="simple">10.3897/mycokeys.121.155432.figure1</object-id><object-id xmlns:xlink="http://www.w3.org/1999/xlink" content-type="arpha" xlink:type="simple">4283D228-0720-5496-9F6D-A224AB6B9473</object-id><label>Figure 1.</label><caption><p>Phylogenetic tree of <tp:taxon-name><tp:taxon-name-part taxon-name-part-type="family">Sarcosomataceae</tp:taxon-name-part></tp:taxon-name> inferred from the dataset with the aligned <abbrev xmlns:xlink="http://www.w3.org/1999/xlink" xlink:title="internal transcribed spacer region" id="ABBRID0EKXCK" xlink:type="simple">ITS</abbrev> + <abbrev xmlns:xlink="http://www.w3.org/1999/xlink" xlink:title="large subunit nuclear ribosomal RNA" id="ABBRID0EOXCK" xlink:type="simple">nrLSU</abbrev> + <italic><abbrev xmlns:xlink="http://www.w3.org/1999/xlink" xlink:title="RNA polymerase I gene" id="ABBRID0ETXCK" xlink:type="simple">rpb1</abbrev></italic> + <italic><abbrev xmlns:xlink="http://www.w3.org/1999/xlink" xlink:title="RNA polymerase II gene" id="ABBRID0EYXCK" xlink:type="simple">rpb2</abbrev></italic> + <italic>tef1-α</italic> contig. Nodes are separated by ‘-/-’ (MLB/BPP) and indicated if bootstrap support values for <abbrev xmlns:xlink="http://www.w3.org/1999/xlink" xlink:title="Maximum likelihood" id="ABBRID0E5XCK" xlink:type="simple">ML</abbrev> ≥ 50% and/or posterior probability for <abbrev xmlns:xlink="http://www.w3.org/1999/xlink" xlink:title="Bayesian inference" id="ABBRID0ECYCK" xlink:type="simple">BI</abbrev> ≥ 0.90. Specimens of new taxa of the current study are highlighted in red. The letters HT, ET, IT, and NT, and the country highlighted in blue after the specimens stand for holotype, epitype, isotype, neotype, and the original country, respectively. Icons depicting the shape and ornamentation of spores and the presence and position of a gelatinous sheath are indicated after the specimens and correspond to abbreviations. VE indicates verrucose or vermicular ellipsoid spores without a gelatinous sheath. VES indicates verrucose or vermicular ellipsoid spores with a gelatinous sheath. SA indicates a smooth allantoid spore without a gelatinous sheath. GE indicates grooved ellipsoid spores without a gelatinous sheath. SE indicates smooth ellipsoid spores without a gelatinous sheath. SES indicates smooth ellipsoid spores with a gelatinous sheath. SG indicates smooth, globose to subglobose spores without a gelatinous sheath. SGC indicates smooth globose to subglobose spores with a centrally arranged gelatinous sheath. SGE indicates smooth globose to subglobose spores with an eccentrically arranged gelatinous sheath.</p></caption><graphic xmlns:xlink="http://www.w3.org/1999/xlink" xlink:href="mycokeys-121-021-g001.jpg" position="float" orientation="portrait" xlink:type="simple" id="oo_1399165.jpg"><uri content-type="original_file" xlink:type="simple">https://binary.pensoft.net/fig/1399165</uri></graphic></fig></tp:treatment-sec><ref-list><ref id="B61"><mixed-citation xmlns:xlink="http://www.w3.org/1999/xlink" xlink:type="simple"><person-group><name name-style="western"><surname>Mou</surname><given-names>GF</given-names></name><name name-style="western"><surname>Bau</surname><given-names>T</given-names></name></person-group> (<year>2021</year>) <article-title><italic><tp:taxon-name><tp:taxon-name-part taxon-name-part-type="genus">Plectania</tp:taxon-name-part> <tp:taxon-name-part taxon-name-part-type="species">lutea</tp:taxon-name-part></tp:taxon-name></italic> (<tp:taxon-name><tp:taxon-name-part taxon-name-part-type="family">Sarcosomataceae</tp:taxon-name-part></tp:taxon-name>), a new species from southwestern karst areas of China.</article-title><source>Phytotaxa</source><volume>509</volume>(<issue>3</issue>): <fpage>281</fpage>–<lpage>290</lpage>. <ext-link xlink:href="10.11646/phytotaxa.509.3.3" ext-link-type="doi" xlink:type="simple">https://doi.org/10.11646/phytotaxa.509.3.3</ext-link></mixed-citation></ref><ref id="B100"><mixed-citation xmlns:xlink="http://www.w3.org/1999/xlink" xlink:type="simple"><person-group><name name-style="western"><surname>Zeng</surname><given-names>M</given-names></name><name name-style="western"><surname>Gentekaki</surname><given-names>E</given-names></name><name name-style="western"><surname>Hyde</surname><given-names>KD</given-names></name><name name-style="western"><surname>Zhao</surname><given-names>Q</given-names></name></person-group> (<year>2021</year>) <article-title><italic><tp:taxon-name><tp:taxon-name-part taxon-name-part-type="genus">Donadinia</tp:taxon-name-part> <tp:taxon-name-part taxon-name-part-type="species">echinacea</tp:taxon-name-part></tp:taxon-name></italic> and <italic><tp:taxon-name><tp:taxon-name-part taxon-name-part-type="genus">Plectania</tp:taxon-name-part> <tp:taxon-name-part taxon-name-part-type="species">sichuanensis</tp:taxon-name-part></tp:taxon-name></italic>, two novel species of <tp:taxon-name><tp:taxon-name-part taxon-name-part-type="family">Sarcosomataceae</tp:taxon-name-part></tp:taxon-name> from southwestern China.</article-title><source>Phytotaxa</source><volume>508</volume>(<issue>1</issue>): <fpage>1</fpage>–<lpage>21</lpage>. <ext-link xlink:href="10.11646/phytotaxa.508.1" ext-link-type="doi" xlink:type="simple">https://doi.org/10.11646/phytotaxa.508.1</ext-link></mixed-citation></ref><ref id="B18"><mixed-citation xmlns:xlink="http://www.w3.org/1999/xlink" xlink:type="simple"><person-group><name name-style="western"><surname>Carbone</surname><given-names>M</given-names></name><name name-style="western"><surname>Loizides</surname><given-names>M</given-names></name><name name-style="western"><surname>Alvarado</surname><given-names>P</given-names></name></person-group> (<year>2015a</year>) <article-title>Preliminary phylogenetic and morphological studies in the <italic><tp:taxon-name><tp:taxon-name-part taxon-name-part-type="genus">Plectania</tp:taxon-name-part> <tp:taxon-name-part taxon-name-part-type="species">melastoma</tp:taxon-name-part></tp:taxon-name></italic> lineage (<tp:taxon-name><tp:taxon-name-part taxon-name-part-type="phylum">Ascomycota</tp:taxon-name-part></tp:taxon-name>, <tp:taxon-name><tp:taxon-name-part taxon-name-part-type="order">Pezizales</tp:taxon-name-part></tp:taxon-name>). Ascomycete.</article-title><source>Org : Revue Internationale pour la Taxinomie des <tp:taxon-name><tp:taxon-name-part taxon-name-part-type="phylum">Ascomycota</tp:taxon-name-part></tp:taxon-name></source><volume>7</volume>(<issue>1</issue>): <fpage>23</fpage>–<lpage>29</lpage>. <ext-link xlink:href="10.25664/art-0123" ext-link-type="doi" xlink:type="simple">https://doi.org/10.25664/art-0123</ext-link></mixed-citation></ref><ref id="B20"><mixed-citation xmlns:xlink="http://www.w3.org/1999/xlink" xlink:type="simple"><person-group><name name-style="western"><surname>Carbone</surname><given-names>M</given-names></name><name name-style="western"><surname>Agnello</surname><given-names>C</given-names></name><name name-style="western"><surname>Parker</surname><given-names>A</given-names></name><name name-style="western"><surname>Alvarado</surname><given-names>P</given-names></name></person-group> (<year>2021</year>) <article-title><italic><tp:taxon-name><tp:taxon-name-part taxon-name-part-type="genus">Plectania</tp:taxon-name-part> <tp:taxon-name-part taxon-name-part-type="species">harnischii</tp:taxon-name-part></tp:taxon-name></italic>, a new North American species of the <italic><tp:taxon-name><tp:taxon-name-part taxon-name-part-type="genus">Plectania</tp:taxon-name-part> <tp:taxon-name-part taxon-name-part-type="species">melastoma</tp:taxon-name-part></tp:taxon-name></italic> lineage (<tp:taxon-name><tp:taxon-name-part taxon-name-part-type="order">Pezizales</tp:taxon-name-part></tp:taxon-name>, <tp:taxon-name><tp:taxon-name-part taxon-name-part-type="family">Sarcosomataceae</tp:taxon-name-part></tp:taxon-name>). Ascomycete.</article-title><source>Org : Revue Internationale pour la Taxinomie des <tp:taxon-name><tp:taxon-name-part taxon-name-part-type="phylum">Ascomycota</tp:taxon-name-part></tp:taxon-name></source><volume>13</volume>(<issue>6</issue>): <fpage>217</fpage>–<lpage>226</lpage>. <ext-link xlink:href="10.25664/ART-0339" ext-link-type="doi" xlink:type="simple">https://doi.org/10.25664/ART-0339</ext-link></mixed-citation></ref><ref id="B19"><mixed-citation xmlns:xlink="http://www.w3.org/1999/xlink" xlink:type="simple"><person-group><name name-style="western"><surname>Carbone</surname><given-names>M</given-names></name><name name-style="western"><surname>Agnello</surname><given-names>C</given-names></name><name name-style="western"><surname>Bomanz</surname><given-names>B</given-names></name></person-group> (<year>2015b</year>) <article-title>Studies in <italic><tp:taxon-name><tp:taxon-name-part taxon-name-part-type="genus">Galiella</tp:taxon-name-part></tp:taxon-name></italic> (<tp:taxon-name><tp:taxon-name-part taxon-name-part-type="phylum">Ascomycota</tp:taxon-name-part></tp:taxon-name>, <tp:taxon-name><tp:taxon-name-part taxon-name-part-type="order">Pezizales</tp:taxon-name-part></tp:taxon-name>) I. Notes on <italic><tp:taxon-name><tp:taxon-name-part taxon-name-part-type="genus">Galiella</tp:taxon-name-part> <tp:taxon-name-part taxon-name-part-type="species">rufa.</tp:taxon-name-part></tp:taxon-name></italic> Ascomycete.</article-title><source>Org : Revue Internationale pour la Taxinomie des <tp:taxon-name><tp:taxon-name-part taxon-name-part-type="phylum">Ascomycota</tp:taxon-name-part></tp:taxon-name></source><volume>7</volume>(<issue>2</issue>): <fpage>55</fpage>–<lpage>60</lpage>. <ext-link xlink:href="10.25664/art-0128" ext-link-type="doi" xlink:type="simple">https://doi.org/10.25664/art-0128</ext-link></mixed-citation></ref></ref-list></tp:taxon-treatment>
