# Supplementary material for: ﻿Species diversity and systematic taxonomy of Sarcosomataceae (Ascomycota, Pezizales), with an emphasis on subtropical regions of China
Source: MycoKeys. 2025 Aug 21;121:21–65. doi: 10.3897/mycokeys.121.155432 (PMC12395190; doi:10.3897/mycokeys.121.155432)
Supplement: XML Treatment for Plectania huapingensis [file mycokeys.121.155432-treatment2.xml]

<!DOCTYPE tp:taxon-treatment
  PUBLIC "-//TaxonX//DTD Taxonomic Treatment Publishing DTD v0 20100105//EN" "tax-treatment-NSO.dtd">
<tp:taxon-treatment xmlns:tp="http://www.plazi.org/taxpub"><tp:treatment-meta><kwd-group><label>Taxon classification</label><kwd>
                <named-content content-type="kingdom">Fungi</named-content>
              </kwd><kwd>
                <named-content content-type="order">Pezizales</named-content>
              </kwd><kwd>
                <named-content content-type="family">Sarcosomataceae</named-content>
              </kwd></kwd-group><mixed-citation publication-type="journal"><person-group><name><surname>Liu</surname><given-names>Jin Rong</given-names></name><name><surname>Li</surname><given-names>Deng</given-names></name><name><surname>Chen</surname><given-names>Si Ang</given-names></name><name><surname>Zhang</surname><given-names>Yan Cheng</given-names></name><name><surname>Mou</surname><given-names>Guang Fu</given-names></name><name><surname>Liu</surname><given-names>Yan</given-names></name><name><surname>Zhou</surname><given-names>Guang Rong</given-names></name><name><surname>Tan</surname><given-names>Zhou Rong</given-names></name><name><surname>Zhang</surname><given-names>Jian Hua</given-names></name></person-group><article-title>﻿Species diversity and systematic taxonomy of <tp:taxon-name><tp:taxon-name-part taxon-name-part-type="family">Sarcosomataceae</tp:taxon-name-part></tp:taxon-name> (<tp:taxon-name><tp:taxon-name-part taxon-name-part-type="phylum">Ascomycota</tp:taxon-name-part></tp:taxon-name>, <tp:taxon-name><tp:taxon-name-part taxon-name-part-type="order">Pezizales</tp:taxon-name-part></tp:taxon-name>), with an emphasis on subtropical regions of China</article-title><source>MycoKeys</source><day>21</day><month>08</month><year>2025</year><volume>121</volume><fpage>21</fpage><lpage>65</lpage><pub-id pub-id-type="doi">10.3897/mycokeys.121.155432</pub-id></mixed-citation></tp:treatment-meta><tp:nomenclature><label>﻿</label><tp:taxon-name><object-id xmlns:xlink="http://www.w3.org/1999/xlink" content-type="arpha" xlink:type="simple">B0BAC2CA-E50F-5A9E-826D-898D31D8E508</object-id>
              <tp:taxon-name-part taxon-name-part-type="genus" reg="Plectania">Plectania</tp:taxon-name-part>
              <tp:taxon-name-part taxon-name-part-type="species" reg="huapingensis">huapingensis</tp:taxon-name-part>
              <object-id xmlns:xlink="http://www.w3.org/1999/xlink" xlink:type="simple">Fungal Names: FN 572466</object-id>
            </tp:taxon-name><tp:taxon-authority>
              
                G.
               F. Mou &amp; J. R. Liu</tp:taxon-authority><tp:taxon-status xmlns:xlink="http://www.w3.org/1999/xlink" xlink:type="simple">sp. nov.</tp:taxon-status><xref ref-type="fig" rid="F5">Figs 5</xref><xref ref-type="fig" rid="F6">, 6</xref><xref ref-type="fig" rid="F7">, 7</xref></tp:nomenclature><tp:treatment-sec sec-type="etymology" id="SECID0EM4DK"><title>Etymology.</title><p>The specific epithet refers to the type locality, Huaping National Nature Reserve, in China.</p></tp:treatment-sec><tp:treatment-sec sec-type="diagnosis" id="SECID0ER4DK"><title>Diagnosis.</title><p>It is characterized by having ascomata, are clustered, disc-shaped, or margin irregular disc-shaped, and the outer surface of the apothecium is adorned with brown-orange to brownish-red particles; under scanning electron microscope (SEM) observation, the elliptical ascospores have a smooth surface, with a size of 17.3–21.4 (23.1) × 8.1–10.9 (11.7) μm, and 7- or 8-spored asci with a size of 363–388 (425.8) × 9.2–14.1 μm.</p></tp:treatment-sec><tp:treatment-sec sec-type="Holotype" id="SECID0EW4DK"><title>Holotype.</title><p>China • Guangxi Zhuang Autonomous Region, Guilin City, Huaping National Nature Reserve, <named-content xmlns:xlink="http://www.w3.org/1999/xlink" content-type="dwc:verbatimCoordinates" xlink:type="simple"><named-content content-type="geo-json" specific-use="{&#34;type&#34;:&#34;Point&#34;,&#34;coordinates&#34;:[110.533333,26.050000]}" id="NCID0E64DK" xlink:type="simple">25°63'N, 109°92'E</named-content></named-content>, ca 950 m alt., on buried wood on the ground mixed with evergreen broad-leaved trees and bamboo, 19 July 2024, J. R. Liu (HP2024071903, IBK, holotype!) (<abbrev xmlns:xlink="http://www.w3.org/1999/xlink" xlink:title="internal transcribed spacer region" id="ABBRID0EE5DK" xlink:type="simple">ITS</abbrev>: <ext-link xmlns:xlink="http://www.w3.org/1999/xlink" ext-link-type="gen" xlink:href="PQ691391" xlink:type="simple">PQ691391</ext-link>; <abbrev xmlns:xlink="http://www.w3.org/1999/xlink" xlink:title="large subunit nuclear ribosomal RNA" id="ABBRID0EN5DK" xlink:type="simple">nrLSU</abbrev>: <ext-link xmlns:xlink="http://www.w3.org/1999/xlink" ext-link-type="gen" xlink:href="PQ682445" xlink:type="simple">PQ682445</ext-link>; <italic><abbrev xmlns:xlink="http://www.w3.org/1999/xlink" xlink:title="RNA polymerase II gene" id="ABBRID0EX5DK" xlink:type="simple">rpb2</abbrev></italic>: <ext-link xmlns:xlink="http://www.w3.org/1999/xlink" ext-link-type="gen" xlink:href="PV296007" xlink:type="simple">PV296007</ext-link>; <italic>tef1</italic>-<italic>α</italic>: <ext-link xmlns:xlink="http://www.w3.org/1999/xlink" ext-link-type="gen" xlink:href="PV296000" xlink:type="simple">PV296000</ext-link>).</p></tp:treatment-sec><tp:treatment-sec sec-type="description" id="SECID0EJ6DK"><title>Description.</title><p><bold><italic>Apothecium</italic></bold> clustered, sometimes single, disc-shaped or margin irregular disc-shaped, reaching a diameter of 18–26 mm, with a thickness of 1 mm, subsessile (Fig. <xref ref-type="fig" rid="F5">5a</xref>). <bold><italic>Hymenium surface</italic></bold> has wart-like protrusions, some of which are adorned with tiny tomentum, dark brown (Fig. <xref ref-type="fig" rid="F5">5b, e</xref>). <bold><italic>External surface</italic></bold> shares a similar color to the hymenium, being relatively rough and adorned with brownish-orange to brownish-red particles, which are typically confined to the cup margin but occasionally cover the entire outer surface, relatively tough in texture (Fig. <xref ref-type="fig" rid="F6">6c, d</xref>). <bold><italic>Odor</italic> and <italic>taste</italic></bold> not special.</p><fig id="F5" position="float" orientation="portrait"><object-id xmlns:xlink="http://www.w3.org/1999/xlink" content-type="doi" xlink:type="simple">10.3897/mycokeys.121.155432.figure5</object-id><object-id xmlns:xlink="http://www.w3.org/1999/xlink" content-type="arpha" xlink:type="simple">DC9B71F9-AB1C-5207-B7CA-0D607CBE8769</object-id><label>Figure 5.</label><caption><p>Ascocarps of <italic><tp:taxon-name><tp:taxon-name-part taxon-name-part-type="genus" reg="Plectania">Plectania</tp:taxon-name-part> <tp:taxon-name-part taxon-name-part-type="species" reg="huapingensis">huapingensis</tp:taxon-name-part></tp:taxon-name></italic> (photos by J. R. Liu). a, d. Habitat of specimen HP2024071903 (IBK!), found on senescing or dead bamboo rhizomes; b, c. Habitat of specimen HP2024072014 (IBK!), growing on dead woody branches on the ground or dead bamboo rhizomes; e. Vertical section showing dark violet thin flesh; f. Details of the external surface. Scale bars: 10 mm (a–e); 1 mm (f).</p></caption><graphic xmlns:xlink="http://www.w3.org/1999/xlink" xlink:href="mycokeys-121-021-g005.jpg" position="float" orientation="portrait" xlink:type="simple" id="oo_1399169.jpg"><uri content-type="original_file" xlink:type="simple">https://binary.pensoft.net/fig/1399169</uri></graphic></fig><fig id="F6" position="float" orientation="portrait"><object-id xmlns:xlink="http://www.w3.org/1999/xlink" content-type="doi" xlink:type="simple">10.3897/mycokeys.121.155432.figure6</object-id><object-id xmlns:xlink="http://www.w3.org/1999/xlink" content-type="arpha" xlink:type="simple">0396119C-E887-5F28-9E7D-63E71EF66979</object-id><label>Figure 6.</label><caption><p>Features of <italic><tp:taxon-name><tp:taxon-name-part taxon-name-part-type="genus" reg="Plectania">Plectania</tp:taxon-name-part> <tp:taxon-name-part taxon-name-part-type="species" reg="huapingensis">huapingensis</tp:taxon-name-part></tp:taxon-name></italic> (photos by J. R. Liu, from HP2024071903, IBK!). a. Section of apothecium; b. External hairs; c. Medullary excipulum; d, e. Ascospores; f–h. External hairs; i, j. Asci; k. Hymenial hair; l, m. Paraphyses. Scale bars: 50 μm (a); 10 μm (b, c, i–m); 5 μm (d–h).</p></caption><graphic xmlns:xlink="http://www.w3.org/1999/xlink" xlink:href="mycokeys-121-021-g006.jpg" position="float" orientation="portrait" xlink:type="simple" id="oo_1399170.jpg"><uri content-type="original_file" xlink:type="simple">https://binary.pensoft.net/fig/1399170</uri></graphic></fig><p><bold><italic>External hairs</italic></bold> are nearly cylindrical, septate, with a diameter ranging from (5.1) 6.0–7.2 (7.5) μm, slightly curved, and smooth. They originate from the outer cortical layer and appear brown due to epidermal pigmentation, with walls thickened up to 1 μm (Figs <xref ref-type="fig" rid="F6">6f–h</xref>, <xref ref-type="fig" rid="F7">7h</xref>). <bold><italic>Ectal excipulum</italic></bold> consists of a <italic>textura angularis</italic>, thick-walled cells that are dark brown and measuring 115–135 μm, with slightly thick walls. <bold><italic>Medullary excipulum</italic></bold> composed of a <italic>textura intricata</italic>, measuring 480–550 μm in thickness, subhyaline to yellowish white, and consisting of hyphae 4.1–7.0 μm in diameter (Figs <xref ref-type="fig" rid="F6">6c</xref>, <xref ref-type="fig" rid="F7">7g</xref>). <bold><italic>Subhymenium</italic></bold> is a dense <italic>textura intricata</italic> of closely septate hyphae, olive-colored (2F5), with a thickness of (46.6) 62.2–110 μm. <bold><italic>Hymenium</italic></bold> (329.5) 363.5–422.8 μm thick. <bold><italic>Asci</italic></bold> cylindrical, suboperculate, 8-spored (occasionally with 7 spores), thick-walled, inamyloid, measuring 363–388 (425.8) × 9.2–14.1 μm (Figs <xref ref-type="fig" rid="F6">6i, j</xref>, <xref ref-type="fig" rid="F7">7a</xref>). <bold><italic>Paraphyses</italic></bold> 1.9–3.4 μm in diameter, filiform, septate, branched, and slightly enlarged or narrowed near the apex (Figs <xref ref-type="fig" rid="F6">6l–m</xref>, <xref ref-type="fig" rid="F7">7f</xref>). <bold><italic>Ascospores</italic></bold> uniseriate, ellipsoid, equilateral, hyaline, smooth, usually contain 1–2 guttules and measuring [37/6/2] 17.3–21.4 (23.1) × 8.1–10.9 (11.7) μm (Figs <xref ref-type="fig" rid="F6">6d, e</xref>, <xref ref-type="fig" rid="F7">7b</xref>), with Q <sub>values</sub> = (1.5) 1.7–2.2 (2.4) and an average Q <sub>value</sub> of 2. <bold><italic>Crystals</italic></bold> few to abundant, present among the hairs and in the outer surface of the ectal excipulum. <bold><italic>Hymenial hairs</italic></bold> cylindrical, comparable in length with paraphyses, non-septate but with a single septum in the basal part, 2.2–3.3 μm wide, concolor with paraphyses due to the homogeneous pigments, tips rounded, straight to slightly curved, unbranched (Figs <xref ref-type="fig" rid="F6">6k</xref>, <xref ref-type="fig" rid="F7">7e</xref>). <bold><italic>Anamorph</italic></bold> unknown.</p><fig id="F7" position="float" orientation="portrait"><object-id xmlns:xlink="http://www.w3.org/1999/xlink" content-type="doi" xlink:type="simple">10.3897/mycokeys.121.155432.figure7</object-id><object-id xmlns:xlink="http://www.w3.org/1999/xlink" content-type="arpha" xlink:type="simple">AB707FB3-E5AD-58A7-AD5B-D15E99BD8611</object-id><label>Figure 7.</label><caption><p>Microscopic structures of <italic><tp:taxon-name><tp:taxon-name-part taxon-name-part-type="genus" reg="Plectania">Plectania</tp:taxon-name-part> <tp:taxon-name-part taxon-name-part-type="species" reg="huapingensis">huapingensis</tp:taxon-name-part></tp:taxon-name></italic> (drawings by J. R. Liu). a, d. Asci; b. Ascospores; c. Apex of asci; e. Hymenial hair; f. Paraphyses; g. Medullary excipulum; h. External hairs. Scale bars: 10 μm (a, c, d); 5 μm (b, e–h).</p></caption><graphic xmlns:xlink="http://www.w3.org/1999/xlink" xlink:href="mycokeys-121-021-g007.jpg" position="float" orientation="portrait" xlink:type="simple" id="oo_1399171.jpg"><uri content-type="original_file" xlink:type="simple">https://binary.pensoft.net/fig/1399171</uri></graphic></fig></tp:treatment-sec><tp:treatment-sec sec-type="habitat" id="SECID0E5HEK"><title>Habitat.</title><p>Half-buried in the litter layer in moist forest mixed with evergreen broad-leaved trees and bamboo.</p></tp:treatment-sec><tp:treatment-sec sec-type="distribution" id="SECID0EDIEK"><title>Geographic distribution.</title><p>By now, only known from Guangxi Zhuang Autonomous Region, China.</p></tp:treatment-sec><tp:treatment-sec sec-type="material" id="SECID0EIIEK"><title>Other material examined.</title><p>China • Guangxi Zhuang Autonomous Region, Guilin City, Huaping National Nature Reserve, <named-content xmlns:xlink="http://www.w3.org/1999/xlink" content-type="dwc:verbatimCoordinates" xlink:type="simple"><named-content content-type="geo-json" specific-use="{&#34;type&#34;:&#34;Point&#34;,&#34;coordinates&#34;:[120.533333,26.050000]}" id="NCID0ERIEK" xlink:type="simple">25°63'N, 119°92'E</named-content></named-content>, ca 850 m alt., 20 July 2024, J. R. Liu, HP2024072014 (<abbrev xmlns:xlink="http://www.w3.org/1999/xlink" xlink:title="internal transcribed spacer region" id="ABBRID0EWIEK" xlink:type="simple">ITS</abbrev>: <ext-link xmlns:xlink="http://www.w3.org/1999/xlink" ext-link-type="gen" xlink:href="PQ691390" xlink:type="simple">PQ691390</ext-link>, <abbrev xmlns:xlink="http://www.w3.org/1999/xlink" xlink:title="large subunit nuclear ribosomal RNA" id="ABBRID0E6IEK" xlink:type="simple">nrLSU</abbrev>: <ext-link xmlns:xlink="http://www.w3.org/1999/xlink" ext-link-type="gen" xlink:href="PQ682444" xlink:type="simple">PQ682444</ext-link>).</p></tp:treatment-sec><tp:treatment-sec sec-type="notes" id="SECID0EIJEK"><title>Notes.</title><p><italic><tp:taxon-name><tp:taxon-name-part taxon-name-part-type="genus" reg="Plectania">P.</tp:taxon-name-part> <tp:taxon-name-part taxon-name-part-type="species" reg="huapingensis">huapingensis</tp:taxon-name-part></tp:taxon-name></italic> and <italic><tp:taxon-name><tp:taxon-name-part taxon-name-part-type="genus" reg="Plectania">P.</tp:taxon-name-part> <tp:taxon-name-part taxon-name-part-type="species" reg="melastoma">melastoma</tp:taxon-name-part></tp:taxon-name></italic> share macroscopic characteristics of apothecial external surfaces and margins covered with orange granules. However, upon comparing their microscopic features, it becomes evident that the asci of <italic><tp:taxon-name><tp:taxon-name-part taxon-name-part-type="genus" reg="Plectania">P.</tp:taxon-name-part> <tp:taxon-name-part taxon-name-part-type="species" reg="huapingensis">huapingensis</tp:taxon-name-part></tp:taxon-name></italic> [asci: 363–388 (425.8) × 9.2–14.1 μm] and its ascospores [17.3–21.4 (23.1) × 8.1–10.9 (11.7) μm] are smaller than those of <italic><tp:taxon-name><tp:taxon-name-part taxon-name-part-type="genus" reg="Plectania">P.</tp:taxon-name-part> <tp:taxon-name-part taxon-name-part-type="species" reg="melastoma">melastoma</tp:taxon-name-part></tp:taxon-name></italic> (asci: 400–450 × 12–15 μm; ascospores: 21.8–25 × 10–12.4 μm) (<xref ref-type="bibr" rid="B1">Agnello and Carbone 2012</xref>; <xref ref-type="bibr" rid="B100">Zeng et al. 2021</xref>). This difference serves as a distinguishing factor between the two species. Furthermore, with the distinctive feature of its apothecial external surface and margin being covered with orange granules, <italic><tp:taxon-name><tp:taxon-name-part taxon-name-part-type="genus" reg="Plectania">P.</tp:taxon-name-part> <tp:taxon-name-part taxon-name-part-type="species" reg="huapingensis">huapingensis</tp:taxon-name-part></tp:taxon-name></italic> can be clearly differentiated from other species within the genus <italic><tp:taxon-name><tp:taxon-name-part taxon-name-part-type="genus" reg="Plectania">Plectania</tp:taxon-name-part></tp:taxon-name></italic>.</p><p><italic><tp:taxon-name><tp:taxon-name-part taxon-name-part-type="genus" reg="Plectania">P.</tp:taxon-name-part> <tp:taxon-name-part taxon-name-part-type="species" reg="huapingensis">huapingensis</tp:taxon-name-part></tp:taxon-name></italic> shares morphological similarities with <italic><tp:taxon-name><tp:taxon-name-part taxon-name-part-type="genus" reg="Korfiella">Korfiella</tp:taxon-name-part> <tp:taxon-name-part taxon-name-part-type="species" reg="karnika">karnika</tp:taxon-name-part></tp:taxon-name></italic><tp:taxon-name><tp:taxon-name-part taxon-name-part-type="genus" reg="Donadinia">D.</tp:taxon-name-part></tp:taxon-name>C. Pant &amp; V.<tp:taxon-name><tp:taxon-name-part taxon-name-part-type="genus" reg="Plectania">P.</tp:taxon-name-part></tp:taxon-name> Tewari in both macroscopic and microscopic characteristics. However, molecular sequence data from <italic><tp:taxon-name><tp:taxon-name-part taxon-name-part-type="genus" reg="Korfiella">K.</tp:taxon-name-part> <tp:taxon-name-part taxon-name-part-type="species" reg="karnika">karnika</tp:taxon-name-part></tp:taxon-name></italic> and its allied species remain unavailable. Given that <italic><tp:taxon-name><tp:taxon-name-part taxon-name-part-type="genus" reg="Plectania">P.</tp:taxon-name-part> <tp:taxon-name-part taxon-name-part-type="species" reg="huapingensis">huapingensis</tp:taxon-name-part></tp:taxon-name></italic> aligns with the genus <italic><tp:taxon-name><tp:taxon-name-part taxon-name-part-type="genus" reg="Plectania">Plectania</tp:taxon-name-part></tp:taxon-name></italic> in molecular phylogeny and micromorphological features, <italic><tp:taxon-name><tp:taxon-name-part taxon-name-part-type="genus" reg="Plectania">P.</tp:taxon-name-part> <tp:taxon-name-part taxon-name-part-type="species" reg="huapingensis">huapingensis</tp:taxon-name-part></tp:taxon-name></italic> exhibits morphological distinctions from <italic><tp:taxon-name><tp:taxon-name-part taxon-name-part-type="genus" reg="Korfiella">K.</tp:taxon-name-part> <tp:taxon-name-part taxon-name-part-type="species" reg="karnika">karnika</tp:taxon-name-part></tp:taxon-name></italic>, specifically the presence of hymenial hairs (absent in <italic><tp:taxon-name><tp:taxon-name-part taxon-name-part-type="genus" reg="Korfiella">K.</tp:taxon-name-part> <tp:taxon-name-part taxon-name-part-type="species" reg="karnika">karnika</tp:taxon-name-part></tp:taxon-name></italic>) and mature asci containing 7–8 ascospores (versus 2–4 ascospores per ascus in <italic><tp:taxon-name><tp:taxon-name-part taxon-name-part-type="genus" reg="Korfiella">K.</tp:taxon-name-part> <tp:taxon-name-part taxon-name-part-type="species" reg="karnika">karnika</tp:taxon-name-part></tp:taxon-name></italic>), and it should be classified as a member of <italic><tp:taxon-name><tp:taxon-name-part taxon-name-part-type="genus" reg="Plectania">Plectania</tp:taxon-name-part></tp:taxon-name></italic> s. lat clearly from phylogenetic evidence (<xref ref-type="bibr" rid="B66">Pant and Tewari 1970</xref>).</p></tp:treatment-sec><ref-list><ref id="B1"><mixed-citation xmlns:xlink="http://www.w3.org/1999/xlink" xlink:type="simple"><person-group><name name-style="western"><surname>Agnello</surname><given-names>C</given-names></name><name name-style="western"><surname>Carbone</surname><given-names>M</given-names></name></person-group> (<year>2012</year>) [2011] Appunti di studio su <italic><tp:taxon-name><tp:taxon-name-part taxon-name-part-type="genus">Plectania</tp:taxon-name-part> <tp:taxon-name-part taxon-name-part-type="species">melastoma.</tp:taxon-name-part></tp:taxon-name></italic> Rivista di Micologia 54(4): 299–321.</mixed-citation></ref><ref id="B100"><mixed-citation xmlns:xlink="http://www.w3.org/1999/xlink" xlink:type="simple"><person-group><name name-style="western"><surname>Zeng</surname><given-names>M</given-names></name><name name-style="western"><surname>Gentekaki</surname><given-names>E</given-names></name><name name-style="western"><surname>Hyde</surname><given-names>KD</given-names></name><name name-style="western"><surname>Zhao</surname><given-names>Q</given-names></name></person-group> (<year>2021</year>) <article-title><italic><tp:taxon-name><tp:taxon-name-part taxon-name-part-type="genus">Donadinia</tp:taxon-name-part> <tp:taxon-name-part taxon-name-part-type="species">echinacea</tp:taxon-name-part></tp:taxon-name></italic> and <italic><tp:taxon-name><tp:taxon-name-part taxon-name-part-type="genus">Plectania</tp:taxon-name-part> <tp:taxon-name-part taxon-name-part-type="species">sichuanensis</tp:taxon-name-part></tp:taxon-name></italic>, two novel species of <tp:taxon-name><tp:taxon-name-part taxon-name-part-type="family">Sarcosomataceae</tp:taxon-name-part></tp:taxon-name> from southwestern China.</article-title><source>Phytotaxa</source><volume>508</volume>(<issue>1</issue>): <fpage>1</fpage>–<lpage>21</lpage>. <ext-link xlink:href="10.11646/phytotaxa.508.1" ext-link-type="doi" xlink:type="simple">https://doi.org/10.11646/phytotaxa.508.1</ext-link></mixed-citation></ref><ref id="B66"><mixed-citation xmlns:xlink="http://www.w3.org/1999/xlink" xlink:type="simple"><person-group><name name-style="western"><surname>Pant</surname><given-names>DC</given-names></name><name name-style="western"><surname>Tewari</surname><given-names>VP</given-names></name></person-group> (<year>1970</year>) <article-title><italic><tp:taxon-name><tp:taxon-name-part taxon-name-part-type="genus">Korfiella</tp:taxon-name-part></tp:taxon-name></italic>, a new genus of <tp:taxon-name><tp:taxon-name-part taxon-name-part-type="family">Sarcoscyphaceae</tp:taxon-name-part></tp:taxon-name>.</article-title><source>Transactions of the British Mycological Society</source><volume>54</volume>(<issue>3</issue>): <fpage>492</fpage>–<lpage>495</lpage>. <ext-link xlink:href="10.1016/S0007-1536(70)80168-1" ext-link-type="doi" xlink:type="simple">https://doi.org/10.1016/S0007-1536(70)80168-1</ext-link></mixed-citation></ref></ref-list></tp:taxon-treatment>
