# Supplementary material for: ﻿Species diversity and systematic taxonomy of Sarcosomataceae (Ascomycota, Pezizales), with an emphasis on subtropical regions of China
Source: MycoKeys. 2025 Aug 21;121:21–65. doi: 10.3897/mycokeys.121.155432 (PMC12395190; doi:10.3897/mycokeys.121.155432)
Supplement: XML Treatment for Plectania lutea [file mycokeys.121.155432-treatment3.xml]

<!DOCTYPE tp:taxon-treatment
  PUBLIC "-//TaxonX//DTD Taxonomic Treatment Publishing DTD v0 20100105//EN" "tax-treatment-NSO.dtd">
<tp:taxon-treatment xmlns:tp="http://www.plazi.org/taxpub"><tp:treatment-meta><kwd-group><label>Taxon classification</label><kwd>
                <named-content content-type="kingdom">Fungi</named-content>
              </kwd><kwd>
                <named-content content-type="order">Pezizales</named-content>
              </kwd><kwd>
                <named-content content-type="family">Sarcosomataceae</named-content>
              </kwd></kwd-group><mixed-citation publication-type="journal"><person-group><name><surname>Liu</surname><given-names>Jin Rong</given-names></name><name><surname>Li</surname><given-names>Deng</given-names></name><name><surname>Chen</surname><given-names>Si Ang</given-names></name><name><surname>Zhang</surname><given-names>Yan Cheng</given-names></name><name><surname>Mou</surname><given-names>Guang Fu</given-names></name><name><surname>Liu</surname><given-names>Yan</given-names></name><name><surname>Zhou</surname><given-names>Guang Rong</given-names></name><name><surname>Tan</surname><given-names>Zhou Rong</given-names></name><name><surname>Zhang</surname><given-names>Jian Hua</given-names></name></person-group><article-title>﻿Species diversity and systematic taxonomy of <tp:taxon-name><tp:taxon-name-part taxon-name-part-type="family">Sarcosomataceae</tp:taxon-name-part></tp:taxon-name> (<tp:taxon-name><tp:taxon-name-part taxon-name-part-type="phylum">Ascomycota</tp:taxon-name-part></tp:taxon-name>, <tp:taxon-name><tp:taxon-name-part taxon-name-part-type="order">Pezizales</tp:taxon-name-part></tp:taxon-name>), with an emphasis on subtropical regions of China</article-title><source>MycoKeys</source><day>21</day><month>08</month><year>2025</year><volume>121</volume><fpage>21</fpage><lpage>65</lpage><pub-id pub-id-type="doi">10.3897/mycokeys.121.155432</pub-id></mixed-citation></tp:treatment-meta><tp:nomenclature><label>﻿</label><tp:taxon-name><object-id xmlns:xlink="http://www.w3.org/1999/xlink" content-type="arpha" xlink:type="simple">2CB95315-BA7F-52B8-80BB-120400965FD1</object-id>
              <tp:taxon-name-part taxon-name-part-type="genus" reg="Plectania">Plectania</tp:taxon-name-part>
              <tp:taxon-name-part taxon-name-part-type="species" reg="lutea">lutea</tp:taxon-name-part>
            </tp:taxon-name><tp:taxon-authority>T. Bau &amp; G. F. Mou, Phytotaxa, 509(3), 288. 2021.</tp:taxon-authority><xref ref-type="fig" rid="F8">Fig. 8</xref></tp:nomenclature><tp:treatment-sec sec-type="material" id="SECID0EFREK"><title>Material examined.</title><p>China • Guangxi, Guilin city, Mao’ershan National Nature Reserve, <named-content xmlns:xlink="http://www.w3.org/1999/xlink" content-type="dwc:verbatimCoordinates" xlink:type="simple"><named-content content-type="geo-json" specific-use="{&#34;type&#34;:&#34;Point&#34;,&#34;coordinates&#34;:[110.783333,26.450000]}" id="NCID0EOREK" xlink:type="simple">25°87'N, 110°47'E</named-content></named-content>, ca 540 m alt., on rotten fallen sticks, 30 Mar 2024, J. R. Liu (MES2024033005, IBK!) (<abbrev xmlns:xlink="http://www.w3.org/1999/xlink" xlink:title="internal transcribed spacer region" id="ABBRID0ETREK" xlink:type="simple">ITS</abbrev>: <ext-link xmlns:xlink="http://www.w3.org/1999/xlink" ext-link-type="gen" xlink:href="PP859394" xlink:type="simple">PP859394</ext-link>; <abbrev xmlns:xlink="http://www.w3.org/1999/xlink" xlink:title="large subunit nuclear ribosomal RNA" id="ABBRID0E3REK" xlink:type="simple">nrLSU</abbrev>: <ext-link xmlns:xlink="http://www.w3.org/1999/xlink" ext-link-type="gen" xlink:href="PP981371" xlink:type="simple">PP981371</ext-link>; <italic><abbrev xmlns:xlink="http://www.w3.org/1999/xlink" xlink:title="RNA polymerase I gene" id="ABBRID0EGSEK" xlink:type="simple">rpb1</abbrev></italic>: <ext-link xmlns:xlink="http://www.w3.org/1999/xlink" ext-link-type="gen" xlink:href="PV247120" xlink:type="simple">PV247120</ext-link>; <italic><abbrev xmlns:xlink="http://www.w3.org/1999/xlink" xlink:title="RNA polymerase II gene" id="ABBRID0EQSEK" xlink:type="simple">rpb2</abbrev></italic>: <ext-link xmlns:xlink="http://www.w3.org/1999/xlink" ext-link-type="gen" xlink:href="PV296006" xlink:type="simple">PV296006</ext-link>; <italic>tef1-α</italic>: <ext-link xmlns:xlink="http://www.w3.org/1999/xlink" ext-link-type="gen" xlink:href="PV296001" xlink:type="simple">PV296001</ext-link>).</p></tp:treatment-sec><tp:treatment-sec sec-type="distribution" id="SECID0EATEK"><title>Geographic distribution.</title><p>Currently known in Guangxi Zhuang Autonomous Region in China.</p><fig id="F8" position="float" orientation="portrait"><object-id xmlns:xlink="http://www.w3.org/1999/xlink" content-type="doi" xlink:type="simple">10.3897/mycokeys.121.155432.figure8</object-id><object-id xmlns:xlink="http://www.w3.org/1999/xlink" content-type="arpha" xlink:type="simple">FD6882E2-1EDE-50D3-A9D8-BD96280661AC</object-id><label>Figure 8.</label><caption><p>Ascocarps of <italic><tp:taxon-name><tp:taxon-name-part taxon-name-part-type="genus" reg="Plectania">Plectania</tp:taxon-name-part> <tp:taxon-name-part taxon-name-part-type="species" reg="lutea">lutea</tp:taxon-name-part></tp:taxon-name></italic>, collected from the Mao’ershan National Nature Reserve (photos by J. R. Liu). a–c. Habitat of specimen MES2024033005 (IBK!), growing on dead woody branches on the ground; d. External surface with a detail of the short hirsute hairs. Scale bars: 10 mm (a–d).</p></caption><graphic xmlns:xlink="http://www.w3.org/1999/xlink" xlink:href="mycokeys-121-021-g008.jpg" position="float" orientation="portrait" xlink:type="simple" id="oo_1399172.jpg"><uri content-type="original_file" xlink:type="simple">https://binary.pensoft.net/fig/1399172</uri></graphic></fig></tp:treatment-sec><tp:treatment-sec sec-type="notes" id="SECID0EGUEK"><title>Notes.</title><p>The morphological characteristics of this specimen are identical to the original description of <italic><tp:taxon-name><tp:taxon-name-part taxon-name-part-type="genus" reg="Plectania">P.</tp:taxon-name-part> <tp:taxon-name-part taxon-name-part-type="species" reg="lutea">lutea</tp:taxon-name-part></tp:taxon-name></italic> provided by <xref ref-type="bibr" rid="B61">Mou and Bau (2021)</xref>.</p></tp:treatment-sec><ref-list><ref id="B61"><mixed-citation xmlns:xlink="http://www.w3.org/1999/xlink" xlink:type="simple"><person-group><name name-style="western"><surname>Mou</surname><given-names>GF</given-names></name><name name-style="western"><surname>Bau</surname><given-names>T</given-names></name></person-group> (<year>2021</year>) <article-title><italic><tp:taxon-name><tp:taxon-name-part taxon-name-part-type="genus">Plectania</tp:taxon-name-part> <tp:taxon-name-part taxon-name-part-type="species">lutea</tp:taxon-name-part></tp:taxon-name></italic> (<tp:taxon-name><tp:taxon-name-part taxon-name-part-type="family">Sarcosomataceae</tp:taxon-name-part></tp:taxon-name>), a new species from southwestern karst areas of China.</article-title><source>Phytotaxa</source><volume>509</volume>(<issue>3</issue>): <fpage>281</fpage>–<lpage>290</lpage>. <ext-link xlink:href="10.11646/phytotaxa.509.3.3" ext-link-type="doi" xlink:type="simple">https://doi.org/10.11646/phytotaxa.509.3.3</ext-link></mixed-citation></ref></ref-list></tp:taxon-treatment>
