# Supplementary material for: ﻿Species diversity and systematic taxonomy of Sarcosomataceae (Ascomycota, Pezizales), with an emphasis on subtropical regions of China
Source: MycoKeys. 2025 Aug 21;121:21–65. doi: 10.3897/mycokeys.121.155432 (PMC12395190; doi:10.3897/mycokeys.121.155432)
Supplement: XML Treatment for Pseudoplectania aureonigrescens [file mycokeys.121.155432-treatment4.xml]

<!DOCTYPE tp:taxon-treatment
  PUBLIC "-//TaxonX//DTD Taxonomic Treatment Publishing DTD v0 20100105//EN" "tax-treatment-NSO.dtd">
<tp:taxon-treatment xmlns:tp="http://www.plazi.org/taxpub"><tp:treatment-meta><kwd-group><label>Taxon classification</label><kwd>
                <named-content content-type="kingdom">Fungi</named-content>
              </kwd><kwd>
                <named-content content-type="order">Pezizales</named-content>
              </kwd><kwd>
                <named-content content-type="family">Sarcosomataceae</named-content>
              </kwd></kwd-group><mixed-citation publication-type="journal"><person-group><name><surname>Liu</surname><given-names>Jin Rong</given-names></name><name><surname>Li</surname><given-names>Deng</given-names></name><name><surname>Chen</surname><given-names>Si Ang</given-names></name><name><surname>Zhang</surname><given-names>Yan Cheng</given-names></name><name><surname>Mou</surname><given-names>Guang Fu</given-names></name><name><surname>Liu</surname><given-names>Yan</given-names></name><name><surname>Zhou</surname><given-names>Guang Rong</given-names></name><name><surname>Tan</surname><given-names>Zhou Rong</given-names></name><name><surname>Zhang</surname><given-names>Jian Hua</given-names></name></person-group><article-title>﻿Species diversity and systematic taxonomy of <tp:taxon-name><tp:taxon-name-part taxon-name-part-type="family">Sarcosomataceae</tp:taxon-name-part></tp:taxon-name> (<tp:taxon-name><tp:taxon-name-part taxon-name-part-type="phylum">Ascomycota</tp:taxon-name-part></tp:taxon-name>, <tp:taxon-name><tp:taxon-name-part taxon-name-part-type="order">Pezizales</tp:taxon-name-part></tp:taxon-name>), with an emphasis on subtropical regions of China</article-title><source>MycoKeys</source><day>21</day><month>08</month><year>2025</year><volume>121</volume><fpage>21</fpage><lpage>65</lpage><pub-id pub-id-type="doi">10.3897/mycokeys.121.155432</pub-id></mixed-citation></tp:treatment-meta><tp:nomenclature><label>﻿</label><tp:taxon-name><object-id xmlns:xlink="http://www.w3.org/1999/xlink" content-type="arpha" xlink:type="simple">A97FD638-D978-56C4-AB24-BE34E16F75D4</object-id>
              <tp:taxon-name-part taxon-name-part-type="genus" reg="Pseudoplectania">Pseudoplectania</tp:taxon-name-part>
              <tp:taxon-name-part taxon-name-part-type="species" reg="aureonigrescens">aureonigrescens</tp:taxon-name-part>
              <object-id xmlns:xlink="http://www.w3.org/1999/xlink" xlink:type="simple">Fungal Names: FN 572467</object-id>
            </tp:taxon-name><tp:taxon-authority>S. A. Chen, D. Li &amp; G. F. Mou</tp:taxon-authority><tp:taxon-status xmlns:xlink="http://www.w3.org/1999/xlink" xlink:type="simple">sp. nov.</tp:taxon-status><xref ref-type="fig" rid="F9">Figs 9</xref><xref ref-type="fig" rid="F10">, 10</xref><xref ref-type="fig" rid="F11">, 11</xref></tp:nomenclature><tp:treatment-sec sec-type="etymology" id="SECID0EVAFK"><title>Etymology.</title><p>The specific epithet “<italic>aureonigrescens</italic>” refers to the yellowish to orangish color of hymenium surface when young, which changes to grayish black at maturity.</p></tp:treatment-sec><tp:treatment-sec sec-type="diagnosis" id="SECID0EFBFK"><title>Diagnosis.</title><p>Differs from other known <italic><tp:taxon-name><tp:taxon-name-part taxon-name-part-type="genus" reg="Pseudoplectania">Pseudoplectania</tp:taxon-name-part></tp:taxon-name></italic> species by combination of the following features: sessile ascomata, bowl-shaped, petal-shaped to irregular apothecium up to 25 mm in diameter, hymenium surface yellow-colored when young, changing to grey or black when mature; one type of external hairs straight to distinctly curved or flexuous (not coiled), paraphyses with a mostly straight and rarely diverticulated tip, crystals in the hymenium up to 19.5 μm wide, and smooth ascospores without a gelatinous sheath.</p></tp:treatment-sec><tp:treatment-sec sec-type="Holotype" id="SECID0E2BFK"><title>Holotype.</title><p>China • Fujian Province, Fuzhou City, Cangshan District, Fujian Agriculture and Forestry University, Baizhu Garden, <named-content xmlns:xlink="http://www.w3.org/1999/xlink" content-type="dwc:verbatimCoordinates" xlink:type="simple"><named-content content-type="geo-json" specific-use="{&#34;type&#34;:&#34;Point&#34;,&#34;coordinates&#34;:[119.400000,26.133333]}" id="NCID0EECFK" xlink:type="simple">26°08'N, 119°24'E</named-content></named-content>, ca 50 m alt., on senescing to dead rhizomes of bamboo (probably <italic><tp:taxon-name><tp:taxon-name-part taxon-name-part-type="genus" reg="Oligostachyum">Oligostachyum</tp:taxon-name-part> <tp:taxon-name-part taxon-name-part-type="species" reg="lubricum">lubricum</tp:taxon-name-part></tp:taxon-name></italic>) exposed outside mossy soil walls in a planted bamboo forest, 29 Oct. 2024, D. Li &amp; S. A. Chen (CSA-798, IBK, holotype!) (<abbrev xmlns:xlink="http://www.w3.org/1999/xlink" xlink:title="internal transcribed spacer region" id="ABBRID0E1CFK" xlink:type="simple">ITS</abbrev>: <ext-link xmlns:xlink="http://www.w3.org/1999/xlink" ext-link-type="gen" xlink:href="PQ895821" xlink:type="simple">PQ895821</ext-link>; <abbrev xmlns:xlink="http://www.w3.org/1999/xlink" xlink:title="large subunit nuclear ribosomal RNA" id="ABBRID0EDDFK" xlink:type="simple">nrLSU</abbrev>: <ext-link xmlns:xlink="http://www.w3.org/1999/xlink" ext-link-type="gen" xlink:href="PQ863683" xlink:type="simple">PQ863683</ext-link>; <italic><abbrev xmlns:xlink="http://www.w3.org/1999/xlink" xlink:title="RNA polymerase I gene" id="ABBRID0ENDFK" xlink:type="simple">rpb1</abbrev></italic>: <ext-link xmlns:xlink="http://www.w3.org/1999/xlink" ext-link-type="gen" xlink:href="PV247121" xlink:type="simple">PV247121</ext-link>; <italic>tef1-α</italic>: <ext-link xmlns:xlink="http://www.w3.org/1999/xlink" ext-link-type="gen" xlink:href="PV296005" xlink:type="simple">PV296005</ext-link>).</p></tp:treatment-sec><tp:treatment-sec sec-type="description" id="SECID0E4DFK"><title>Description.</title><p><bold><italic>Ascomata</italic></bold> tiny to small, sessile. <bold><italic>Apothecium</italic></bold> bowl-shaped, petal-shaped to irregular, 5–24 mm in diameter, up to 10 mm high; margin entire and involute, cracked after drying. <bold><italic>Hymenium surface</italic></bold> yellow-tan (2A6), dirty orange (4B8) to golden brown (5C7) when young, glabrous, dull, plum grey (8E5), wine grey (9E3) to off-black (4F8) at maturity, color unchanging when bruised, cracked after drying. <bold><italic>External surface</italic></bold> velvety to strigose, off-black (4F8), densely covered with tomentum or short bristles, without ridges or crests. <bold><italic>Stipe</italic></bold> absent (Fig. <xref ref-type="fig" rid="F9">9f</xref>). <bold><italic>Subiculum</italic></bold> off-black (4F8), cotton-like, dense, soft. <bold><italic>Flesh</italic></bold> thin, conch grey (22B1), cloud grey (15C1) to pewter grey (10E1). <bold><italic>Odor</italic> and <italic>taste</italic></bold> not special. <bold><italic>Anamorph</italic></bold> not observed.</p><fig id="F9" position="float" orientation="portrait"><object-id xmlns:xlink="http://www.w3.org/1999/xlink" content-type="doi" xlink:type="simple">10.3897/mycokeys.121.155432.figure9</object-id><object-id xmlns:xlink="http://www.w3.org/1999/xlink" content-type="arpha" xlink:type="simple">864A05DD-B809-53E2-9A14-6A622C67DD82</object-id><label>Figure 9.</label><caption><p>Ecological and macroscopic characteristics of <italic><tp:taxon-name><tp:taxon-name-part taxon-name-part-type="genus" reg="Pseudoplectania">Pseudoplectania</tp:taxon-name-part> <tp:taxon-name-part taxon-name-part-type="species" reg="aureonigrescens">aureonigrescens</tp:taxon-name-part></tp:taxon-name></italic>, photos by S. A. Chen &amp; D. Li; c–e. from holotype CSA-798 (IBK!); f–j. from CSA-797 (IBK!). a. Habitat where the specimen CSA-798 (IBK!) grew (the white arrow indicates the growth site of ascomata), senescing or dead rhizomes of bamboo exposed outside mossy soil walls; b. Habitat where the specimen CSA-797 (IBK!) grew (white arrows indicate growth sites of ascomata), a planted bamboo forest; c–e. Mature ascomata with a smooth, greyish-black hymenium; f. Off-black external surface covered with abundant tomenta; g. Details of the hairy external surface; h. Vertical section including greyish thin flesh; i, j. Young ascomata with discoid to petal apothecium, dirty orange hymenium, and velvety to strigose external surface. Scale bars: 10 mm (c, e); 5 mm (d, f, h–j); 2 mm (g).</p></caption><graphic xmlns:xlink="http://www.w3.org/1999/xlink" xlink:href="mycokeys-121-021-g009.jpg" position="float" orientation="portrait" xlink:type="simple" id="oo_1399173.jpg"><uri content-type="original_file" xlink:type="simple">https://binary.pensoft.net/fig/1399173</uri></graphic></fig><p><bold><italic>External hairs</italic></bold> of one type, hyphoid, septate, cylindrical, straight to distinctly curved or flexuous (not coiled), brass brown (1C7), 4–9.5 μm in diameter, with slightly thick to thick walls, up to 2 μm thick, tips rounded, sometimes split to two protuberances, unbranched, surface smooth to slightly rough (Figs <xref ref-type="fig" rid="F10">10b</xref>, <xref ref-type="fig" rid="F11">11e</xref>). <bold><italic>Ectal excipulum</italic></bold> of a <italic>texture angularis</italic>, made up of properly to distinctly thick-walled (up to 3 μm) cells, measuring 5.5–23 × 3.5–13 μm, sub-hyaline, tawny (4C5), masala chai brown (4D7) to dark brown (5E8), and dull black (18F8), not or very slightly encrusted, thick-walled, up to 180 μm thick (Figs <xref ref-type="fig" rid="F10">10a, f</xref>, <xref ref-type="fig" rid="F11">11h</xref>). <bold><italic>Medullary excipulum</italic></bold> of loose <italic>textura intricata</italic> immersed in a gelatinous matrix, up to 335 μm thick, with hyphae septate, subhyaline or pale yellow (1A5), thin-walled, flexuous, branched, 2–4 (6) μm wide, tawny (4C5) to light brown (4C7), dark coffee brown (4E8) at low magnification (×100, Fig. <xref ref-type="fig" rid="F10">10a, e</xref>). <bold><italic>Subhymenium</italic></bold> of a dense <italic>textura intricata</italic> of septate hyphae, 2–4 μm wide, thin-walled, concolor with medullary excipulum, up to 80 μm thick, dark coffee brown (4E8) to dark brown (5E8) at low magnification (Fig. <xref ref-type="fig" rid="F10">10a</xref>). <bold><italic>Asci</italic></bold> cylindrical, operculate, with a curved or flexuous, tapered base, 8-spored, 195–335 × 10.5–14 μm, constricts at the junction of two ascospores, non-amyloid, apex mostly rounded, sometimes with a conical, eccentric, or non-eccentric protrusion (Figs <xref ref-type="fig" rid="F10">10g–i, n, o</xref>, <xref ref-type="fig" rid="F11">11a, b</xref>). <bold><italic>Ascospores</italic></bold> uniseriate, smooth, with thick walls, globose to subglobose, sub-hyaline to pale yellow (1A5), [60/4/2] (8.5) 9.5–11.5 (14) × (8.5) 9–11 (14) μm, Q <sub>value</sub> = (0.95) 1–1.1 (1.13) including the spore wall, non-amyloid, with or without one to multiple, globose to subglobose contents (Figs <xref ref-type="fig" rid="F10">10p–s</xref>, <xref ref-type="fig" rid="F11">11g</xref>). <bold><italic>Paraphyses</italic></bold> abundant, filiform, not or slightly extending the length of asci, septate, subcylindrical, simple to bifurcate, straight to slightly curved, sometimes anastomosed, branched both from the lower part and tips, dark khaki brown (5D6) to dark coffee brown (4E8) due to amorphous pigments, (1) 1.5–3 μm in diameter, tips rounded to finger-shaped, rarely with few protuberances or notches, mostly straight, sometimes slightly enlarged or curved, unbranched or branched 1–2 times (Figs <xref ref-type="fig" rid="F10">10j, k</xref>, <xref ref-type="fig" rid="F11">11d</xref>). <bold><italic>Hymenial hairs</italic></bold> cylindrical, long as the paraphyses, non-septate but with a single septum in the basal part, (1.5) 2–3.5 μm in diameter, concolor with the paraphyses due to the homogeneous pigments, tips rounded, straight to slightly curved, unbranched (Figs <xref ref-type="fig" rid="F10">10l, m</xref>, <xref ref-type="fig" rid="F11">11c</xref>). <bold><italic>Subiculum</italic></bold> dark coffee brown (4E8) to dark brown (5E8), septate, thick-walled, straight to curved or flexuous, mostly unbranched, rarely branched once, not encrusted, 4–6.5 μm in diameter, with a rounded tip (Figs <xref ref-type="fig" rid="F10">10c</xref>, <xref ref-type="fig" rid="F11">11f</xref>). <bold><italic>Crystals</italic> in the <italic>hymenium</italic></bold> rectangle to angular, sometimes cracked, roughly parallel to other elements in hymenium, concolor with the paraphyses, mainly of two types, although intermediates forms may exist: 1) thin, 1.9–4.5 μm in diameter, up to 24.5 μm long; 2) thick, 7–19.5 μm in diameter, up to 27.5 μm long (Fig. <xref ref-type="fig" rid="F10">10d</xref>).</p><fig id="F10" position="float" orientation="portrait"><object-id xmlns:xlink="http://www.w3.org/1999/xlink" content-type="doi" xlink:type="simple">10.3897/mycokeys.121.155432.figure10</object-id><object-id xmlns:xlink="http://www.w3.org/1999/xlink" content-type="arpha" xlink:type="simple">FFE231CD-F0B6-5801-92F9-B92F1322C803</object-id><label>Figure 10.</label><caption><p>Microscopic structures of <italic><tp:taxon-name><tp:taxon-name-part taxon-name-part-type="genus" reg="Pseudoplectania">Pseudoplectania</tp:taxon-name-part> <tp:taxon-name-part taxon-name-part-type="species" reg="aureonigrescens">aureonigrescens</tp:taxon-name-part></tp:taxon-name></italic>, photos by S. A. Chen, from holotype CSA-798 (IBK!). a. Cross section through apothecia; b. External hair; c. Hypha of subiculum; d. Hymenium with crystals (white arrows indicate the position of crystals); e. Medullary excipulum in Congo red; f. Ectal excipulum in Congo red; g. Ascus with mature ascospores in Meltzer’s reagent; h. Empty ascus with opened operculum in Congo red; i. Immature ascus without visible ascospores in Congo red; j, k. Paraphyses in Congo red; l, m. Hymenial hair in Congo red (the yellow arrow in m indicates the basal septa of the hymenium hair); n. Rounded apex of asci in Congo red; o. Apex of asci with a conical eccentric protrusion; p, q. Ascospores in distilled water; r, s. Ascospores in Meltzer’s reagent. Scale bars: 100 μm (a); 50 μm (b–i, k, m); 20 μm (j); 10 μm (l, n–s).</p></caption><graphic xmlns:xlink="http://www.w3.org/1999/xlink" xlink:href="mycokeys-121-021-g010.jpg" position="float" orientation="portrait" xlink:type="simple" id="oo_1399174.jpg"><uri content-type="original_file" xlink:type="simple">https://binary.pensoft.net/fig/1399174</uri></graphic></fig><fig id="F11" position="float" orientation="portrait"><object-id xmlns:xlink="http://www.w3.org/1999/xlink" content-type="doi" xlink:type="simple">10.3897/mycokeys.121.155432.figure11</object-id><object-id xmlns:xlink="http://www.w3.org/1999/xlink" content-type="arpha" xlink:type="simple">22357884-552C-52AA-A9DE-EEA88ABDD263</object-id><label>Figure 11.</label><caption><p>Microscopic structures of <italic><tp:taxon-name><tp:taxon-name-part taxon-name-part-type="genus" reg="Pseudoplectania">Pseudoplectania</tp:taxon-name-part> <tp:taxon-name-part taxon-name-part-type="species" reg="aureonigrescens">aureonigrescens</tp:taxon-name-part></tp:taxon-name></italic>, drawing by S. A. Chen, from holotype CSA-798 (IBK!). a. An ascus with 8 ascospores; b. Empty ascus with its operculum; c. Hymenium hairs; d. Paraphyses; e. External hairs; f. Hypha of subiculum; g. Ascospores; h. A part of ectal excipulum. Scale bars: 50 μm (a–f sharing same bars); 10 μm (g, h).</p></caption><graphic xmlns:xlink="http://www.w3.org/1999/xlink" xlink:href="mycokeys-121-021-g011.jpg" position="float" orientation="portrait" xlink:type="simple" id="oo_1399175.jpg"><uri content-type="original_file" xlink:type="simple">https://binary.pensoft.net/fig/1399175</uri></graphic></fig></tp:treatment-sec><tp:treatment-sec sec-type="habitat" id="SECID0EHNFK"><title>Habitat.</title><p>Growing in scattered to gregarious groups on senescing to dead rhizomes of bamboo (probably <italic><tp:taxon-name><tp:taxon-name-part taxon-name-part-type="genus" reg="Oligostachyum">Oligostachyum</tp:taxon-name-part> <tp:taxon-name-part taxon-name-part-type="species" reg="lubricum">lubricum</tp:taxon-name-part></tp:taxon-name></italic>) exposed outside mossy soil walls in bamboo forests.</p></tp:treatment-sec><tp:treatment-sec sec-type="distribution" id="SECID0EYNFK"><title>Geographic distribution.</title><p>So far, only known from Fujian Province, China.</p></tp:treatment-sec><tp:treatment-sec sec-type="material" id="SECID0E4NFK"><title>Other material examined.</title><p>China • Fujian Province, Fuzhou City, Cangshan District, Fujian Agriculture and Forestry University, Baizhu Garden, <named-content xmlns:xlink="http://www.w3.org/1999/xlink" content-type="dwc:verbatimCoordinates" xlink:type="simple"><named-content content-type="geo-json" specific-use="{&#34;type&#34;:&#34;Point&#34;,&#34;coordinates&#34;:[119.400000,26.133333]}" id="NCID0EGOFK" xlink:type="simple">26°08'N, 119°24'E</named-content></named-content>, ca 50 m alt., on senescing to dead rhizomes of bamboo exposed outside mossy soil walls in a planted bamboo forest (probably <italic><tp:taxon-name><tp:taxon-name-part taxon-name-part-type="genus" reg="Oligostachyum">Oligostachyum</tp:taxon-name-part> <tp:taxon-name-part taxon-name-part-type="species" reg="lubricum">lubricum</tp:taxon-name-part></tp:taxon-name></italic>), 12 Nov. 2023, S. A. Chen, CSA-797 (IBK!) (<abbrev xmlns:xlink="http://www.w3.org/1999/xlink" xlink:title="internal transcribed spacer region" id="ABBRID0EWOFK" xlink:type="simple">ITS</abbrev>: <ext-link xmlns:xlink="http://www.w3.org/1999/xlink" ext-link-type="gen" xlink:href="PQ863322" xlink:type="simple">PQ863322</ext-link>; LSU: <ext-link xmlns:xlink="http://www.w3.org/1999/xlink" ext-link-type="gen" xlink:href="PQ863491" xlink:type="simple">PQ863491</ext-link>; <italic>tef1-α</italic>: <ext-link xmlns:xlink="http://www.w3.org/1999/xlink" ext-link-type="gen" xlink:href="PV296004" xlink:type="simple">PV296004</ext-link>).</p></tp:treatment-sec><tp:treatment-sec sec-type="notes" id="SECID0ELPFK"><title>Notes.</title><p>In the phylogenetic analyses, <italic><tp:taxon-name><tp:taxon-name-part taxon-name-part-type="genus" reg="Pseudoplectania">Pseudoplectania</tp:taxon-name-part> <tp:taxon-name-part taxon-name-part-type="species" reg="aureonigrescens">aureonigrescens</tp:taxon-name-part></tp:taxon-name></italic> clustered with <italic><tp:taxon-name><tp:taxon-name-part taxon-name-part-type="genus" reg="Pseudoplectania">Ps.</tp:taxon-name-part> <tp:taxon-name-part taxon-name-part-type="species" reg="affinis">affinis</tp:taxon-name-part></tp:taxon-name></italic> and <italic><tp:taxon-name><tp:taxon-name-part taxon-name-part-type="genus" reg="Pseudoplectania">Ps.</tp:taxon-name-part> <tp:taxon-name-part taxon-name-part-type="species" reg="globospora">globospora</tp:taxon-name-part></tp:taxon-name></italic> in clade III. The sessile ascomata with entire margin, velvety, rough, blackish external surface, dark hymenium surface at maturity, and globose to subglobose ascospores without gelatinous sheath make them easily confused (<xref ref-type="bibr" rid="B16">Carbone et al. 2014a</xref>; <xref ref-type="bibr" rid="B101">Zeng et al. 2024</xref>). But it can still be recognized by some distinguishing characters. With respect to <italic><tp:taxon-name><tp:taxon-name-part taxon-name-part-type="genus" reg="Pseudoplectania">Ps.</tp:taxon-name-part> <tp:taxon-name-part taxon-name-part-type="species" reg="affinis">affinis</tp:taxon-name-part></tp:taxon-name></italic>, <italic><tp:taxon-name><tp:taxon-name-part taxon-name-part-type="genus" reg="Pseudoplectania">Ps.</tp:taxon-name-part> <tp:taxon-name-part taxon-name-part-type="species" reg="aureonigrescens">aureonigrescens</tp:taxon-name-part></tp:taxon-name></italic> has variously shaped apothecium, dull hymenium surface at maturity, hymenium with crystals, existing obviously curved or flexuous external hairs, and paraphyses rarely with protuberances or notches. Compared with <italic><tp:taxon-name><tp:taxon-name-part taxon-name-part-type="genus" reg="Pseudoplectania">Ps.</tp:taxon-name-part> <tp:taxon-name-part taxon-name-part-type="species" reg="globospora">globospora</tp:taxon-name-part></tp:taxon-name></italic>, <italic><tp:taxon-name><tp:taxon-name-part taxon-name-part-type="genus" reg="Pseudoplectania">Ps.</tp:taxon-name-part> <tp:taxon-name-part taxon-name-part-type="species" reg="aureonigrescens">aureonigrescens</tp:taxon-name-part></tp:taxon-name></italic> can be distinguished by its variously shaped apothecium, one-typed external hairs, smaller cells in ectal excipulum (5.5–23 × 3.5–13 μm <italic>vs.</italic> 17−22 × 14−17 μm), existing crystals in hymenium, slightly smaller ascospores (9.5–11.5 × 9–11 μm <italic>vs.</italic> 10.5–12.5 × 9.8–13.5 μm), and also by its lignicolous habitat. Also, the lineage belongs to the newly established species, obtains strong support, and is enough to separate itself from its relatives by genetic distance.</p><p>Ecologically, <italic><tp:taxon-name><tp:taxon-name-part taxon-name-part-type="genus" reg="Pseudoplectania">Pseudoplectania</tp:taxon-name-part> <tp:taxon-name-part taxon-name-part-type="species" reg="aureonigrescens">aureonigrescens</tp:taxon-name-part></tp:taxon-name></italic> and <italic><tp:taxon-name><tp:taxon-name-part taxon-name-part-type="genus" reg="Pseudoplectania">Ps.</tp:taxon-name-part> <tp:taxon-name-part taxon-name-part-type="species" reg="mystica">mystica</tp:taxon-name-part></tp:taxon-name></italic>, teleomorphs of both, share a similar habitat and are geographically close in distribution, growing groups on senescing to dead rhizomes of bamboo (<xref ref-type="bibr" rid="B53">Lin et al. 2024</xref>). It is also notable that <italic><tp:taxon-name><tp:taxon-name-part taxon-name-part-type="genus" reg="Pseudoplectania">Ps.</tp:taxon-name-part> <tp:taxon-name-part taxon-name-part-type="species" reg="aureonigrescens">aureonigrescens</tp:taxon-name-part></tp:taxon-name></italic> shares similarities with <italic><tp:taxon-name><tp:taxon-name-part taxon-name-part-type="genus" reg="Pseudoplectania">Ps.</tp:taxon-name-part> <tp:taxon-name-part taxon-name-part-type="species" reg="mystica">mystica</tp:taxon-name-part></tp:taxon-name></italic> in its sessile ascomata, velvety, dark external surface, crystals in hymenium, existing wavy or flexuous external hairs, paraphyses rarely with protuberances or notches. However, besides its distant of genetic, this new species is clearly differentiated by ascomata of various shapes, dull hymenium surface when mature, existing branched subiculum, a lack of crystals in ectal excipulum, and slightly smaller ascospores without sheath (9.5–11.5 × 9–11 μm <italic>vs.</italic> 11–13 × 10.5–12 μm).</p></tp:treatment-sec><ref-list><ref id="B16"><mixed-citation xmlns:xlink="http://www.w3.org/1999/xlink" xlink:type="simple"><person-group><name name-style="western"><surname>Carbone</surname><given-names>M</given-names></name><name name-style="western"><surname>Agnello</surname><given-names>C</given-names></name><name name-style="western"><surname>Alvarado</surname><given-names>P</given-names></name></person-group> (<year>2014a</year>) <article-title>Phylogenetic and morphological studies in the genus <italic><tp:taxon-name><tp:taxon-name-part taxon-name-part-type="genus">Pseudoplectania</tp:taxon-name-part></tp:taxon-name></italic> (<tp:taxon-name><tp:taxon-name-part taxon-name-part-type="phylum">Ascomycota</tp:taxon-name-part></tp:taxon-name>, <tp:taxon-name><tp:taxon-name-part taxon-name-part-type="order">Pezizales</tp:taxon-name-part></tp:taxon-name>). Ascomycete.</article-title><source>Org : Revue Internationale pour la Taxinomie des <tp:taxon-name><tp:taxon-name-part taxon-name-part-type="phylum">Ascomycota</tp:taxon-name-part></tp:taxon-name></source><volume>6</volume>(<issue>1</issue>): <fpage>17</fpage>–<lpage>33</lpage>. <ext-link xlink:href="10.11646/phytotaxa.619.1.4" ext-link-type="doi" xlink:type="simple">https://doi.org/10.11646/phytotaxa.619.1.4</ext-link></mixed-citation></ref><ref id="B101"><mixed-citation xmlns:xlink="http://www.w3.org/1999/xlink" xlink:type="simple"><person-group><name name-style="western"><surname>Zeng</surname><given-names>M</given-names></name><name name-style="western"><surname>Zhao</surname><given-names>Q</given-names></name><name name-style="western"><surname>Gentekaki</surname><given-names>E</given-names></name><name name-style="western"><surname>Su</surname><given-names>H</given-names></name></person-group> (<year>2024</year>) <article-title><italic><tp:taxon-name><tp:taxon-name-part taxon-name-part-type="genus">Pseudoplectania</tp:taxon-name-part> <tp:taxon-name-part taxon-name-part-type="species">globospora</tp:taxon-name-part></tp:taxon-name></italic> (<tp:taxon-name><tp:taxon-name-part taxon-name-part-type="family">Sarcosomataceae</tp:taxon-name-part></tp:taxon-name>, <tp:taxon-name><tp:taxon-name-part taxon-name-part-type="order">Pezizales</tp:taxon-name-part></tp:taxon-name>), a new species from Yunnan, China.</article-title><source>Current Research in Environmental &amp; Applied Mycology</source><volume>14</volume>(<issue>1</issue>): <fpage>63</fpage>–<lpage>70</lpage>. <ext-link xlink:href="10.5943/cream/14/1/3" ext-link-type="doi" xlink:type="simple">https://doi.org/10.5943/cream/14/1/3</ext-link></mixed-citation></ref><ref id="B53"><mixed-citation xmlns:xlink="http://www.w3.org/1999/xlink" xlink:type="simple"><person-group><name name-style="western"><surname>Lin</surname><given-names>JY</given-names></name><name name-style="western"><surname>Guo</surname><given-names>L</given-names></name><name name-style="western"><surname>Li</surname><given-names>G</given-names></name><name name-style="western"><surname>Zhang</surname><given-names>M</given-names></name><name name-style="western"><surname>Xie</surname><given-names>D</given-names></name><name name-style="western"><surname>He</surname><given-names>S</given-names></name><name name-style="western"><surname>Yang</surname><given-names>KL</given-names></name></person-group> (<year>2024</year>) <article-title><italic><tp:taxon-name><tp:taxon-name-part taxon-name-part-type="genus">Pseudoplectania</tp:taxon-name-part> <tp:taxon-name-part taxon-name-part-type="species">mystica</tp:taxon-name-part></tp:taxon-name></italic> (<tp:taxon-name><tp:taxon-name-part taxon-name-part-type="phylum">Ascomycota</tp:taxon-name-part></tp:taxon-name>, <tp:taxon-name><tp:taxon-name-part taxon-name-part-type="order">Pezizales</tp:taxon-name-part></tp:taxon-name>), a new cup fungus with an endophytic habit of a broad range of host plants.</article-title><source>Phytotaxa</source><volume>650</volume>(<issue>1</issue>): <fpage>8</fpage>–<lpage>22</lpage>. <ext-link xlink:href="10.11646/phytotaxa.650.1.2" ext-link-type="doi" xlink:type="simple">https://doi.org/10.11646/phytotaxa.650.1.2</ext-link></mixed-citation></ref></ref-list></tp:taxon-treatment>
