# Supplementary material for: ﻿Species diversity and systematic taxonomy of Sarcosomataceae (Ascomycota, Pezizales), with an emphasis on subtropical regions of China
Source: MycoKeys. 2025 Aug 21;121:21–65. doi: 10.3897/mycokeys.121.155432 (PMC12395190; doi:10.3897/mycokeys.121.155432)
Supplement: XML Treatment for Urnula ailaoshanensis [file mycokeys.121.155432-treatment5.xml]

<!DOCTYPE tp:taxon-treatment
  PUBLIC "-//TaxonX//DTD Taxonomic Treatment Publishing DTD v0 20100105//EN" "tax-treatment-NSO.dtd">
<tp:taxon-treatment xmlns:tp="http://www.plazi.org/taxpub"><tp:treatment-meta><kwd-group><label>Taxon classification</label><kwd>
                <named-content content-type="kingdom">Fungi</named-content>
              </kwd><kwd>
                <named-content content-type="order">Suctorida</named-content>
              </kwd><kwd>
                <named-content content-type="family">Urnulidae</named-content>
              </kwd></kwd-group><mixed-citation publication-type="journal"><person-group><name><surname>Liu</surname><given-names>Jin Rong</given-names></name><name><surname>Li</surname><given-names>Deng</given-names></name><name><surname>Chen</surname><given-names>Si Ang</given-names></name><name><surname>Zhang</surname><given-names>Yan Cheng</given-names></name><name><surname>Mou</surname><given-names>Guang Fu</given-names></name><name><surname>Liu</surname><given-names>Yan</given-names></name><name><surname>Zhou</surname><given-names>Guang Rong</given-names></name><name><surname>Tan</surname><given-names>Zhou Rong</given-names></name><name><surname>Zhang</surname><given-names>Jian Hua</given-names></name></person-group><article-title>﻿Species diversity and systematic taxonomy of <tp:taxon-name><tp:taxon-name-part taxon-name-part-type="family">Sarcosomataceae</tp:taxon-name-part></tp:taxon-name> (<tp:taxon-name><tp:taxon-name-part taxon-name-part-type="phylum">Ascomycota</tp:taxon-name-part></tp:taxon-name>, <tp:taxon-name><tp:taxon-name-part taxon-name-part-type="order">Pezizales</tp:taxon-name-part></tp:taxon-name>), with an emphasis on subtropical regions of China</article-title><source>MycoKeys</source><day>21</day><month>08</month><year>2025</year><volume>121</volume><fpage>21</fpage><lpage>65</lpage><pub-id pub-id-type="doi">10.3897/mycokeys.121.155432</pub-id></mixed-citation></tp:treatment-meta><tp:nomenclature><label>﻿</label><tp:taxon-name><object-id xmlns:xlink="http://www.w3.org/1999/xlink" content-type="arpha" xlink:type="simple">3DFF131A-0C18-5445-B27A-E04CA09AB366</object-id>
              <tp:taxon-name-part taxon-name-part-type="genus" reg="Urnula">Urnula</tp:taxon-name-part>
              <tp:taxon-name-part taxon-name-part-type="species" reg="ailaoshanensis">ailaoshanensis</tp:taxon-name-part>
            </tp:taxon-name><tp:taxon-authority>J. R. Lu, Y. Zhang &amp; Q. Zhao, Phytotaxa 619 (1): 91. 2023.</tp:taxon-authority><xref ref-type="fig" rid="F12">Fig. 12</xref></tp:nomenclature><tp:treatment-sec sec-type="material" id="SECID0ENJGK"><title>Material examined.</title><p>China • Guangxi Zhuang Autonomous Region, Guilin City, Mao’ershan National Nature Reserve, on rotten fallen sticks surrounded by mosses, ca 1990 m alt., 11 Aug 2023, J. R. Liu (MES2023081104, IBK!) (<abbrev xmlns:xlink="http://www.w3.org/1999/xlink" xlink:title="internal transcribed spacer region" id="ABBRID0ETJGK" xlink:type="simple">ITS</abbrev>: <ext-link xmlns:xlink="http://www.w3.org/1999/xlink" ext-link-type="gen" xlink:href="PQ187434" xlink:type="simple">PQ187434</ext-link>; <abbrev xmlns:xlink="http://www.w3.org/1999/xlink" xlink:title="large subunit nuclear ribosomal RNA" id="ABBRID0E3JGK" xlink:type="simple">nrLSU</abbrev>: <ext-link xmlns:xlink="http://www.w3.org/1999/xlink" ext-link-type="gen" xlink:href="PQ187435" xlink:type="simple">PQ187435</ext-link>; <italic>rpb</italic>1: <ext-link xmlns:xlink="http://www.w3.org/1999/xlink" ext-link-type="gen" xlink:href="PV247122" xlink:type="simple">PV247122</ext-link>).</p></tp:treatment-sec><tp:treatment-sec sec-type="habitat" id="SECID0EMKGK"><title>Habitat.</title><p>On the fallen, rotten wood surrounded by mosses.</p></tp:treatment-sec><tp:treatment-sec sec-type="distribution" id="SECID0ERKGK"><title>Geographic distribution.</title><p>Currently known in Yunnan Province and Guangxi Zhuang Autonomous Region in China.</p></tp:treatment-sec><tp:treatment-sec sec-type="notes" id="SECID0EWKGK"><title>Notes.</title><p>According to <xref ref-type="bibr" rid="B54">Lu et al. (2023)</xref>, <italic><tp:taxon-name><tp:taxon-name-part taxon-name-part-type="genus" reg="Urnula">Urnula</tp:taxon-name-part> <tp:taxon-name-part taxon-name-part-type="species" reg="ailaoshanensis">ailaoshanensis</tp:taxon-name-part></tp:taxon-name></italic> was originally reported in Yunnan Province, China, and it is recognized by saucer- or bowl-shaped cup apothecia, reddish-brown to ocher hymenium with glabrous surface, one type of external hair, cylindrical asci with a tapered or attenuated base, and ellipsoid, sometimes reniform-like ascospores. In this study, these features are mostly consistent with the observation of our specimens. However, compared to the type specimens, our specimens have darker hymenium surface, smaller asci (340–450 × 21–26 μm <italic>vs.</italic> 465–600 × 21–30 μm), and slightly longer ascospores (29–38.5 × 13.5–17 μm <italic>vs.</italic> 29–34.5 × 11.5–17 μm). Such variable color of hymenium surface may be associated with the maturity of ascomata and/or environmental factors, which makes <italic><tp:taxon-name><tp:taxon-name-part taxon-name-part-type="genus" reg="Urnula">U.</tp:taxon-name-part> <tp:taxon-name-part taxon-name-part-type="species" reg="ailaoshanensis">ailaoshanensis</tp:taxon-name-part></tp:taxon-name></italic> easily confused with other <italic><tp:taxon-name><tp:taxon-name-part taxon-name-part-type="genus" reg="Urnula">Urnula</tp:taxon-name-part></tp:taxon-name></italic> species, viz., <italic><tp:taxon-name><tp:taxon-name-part taxon-name-part-type="genus" reg="Urnula">U.</tp:taxon-name-part> <tp:taxon-name-part taxon-name-part-type="species" reg="versiformis">versiformis</tp:taxon-name-part></tp:taxon-name></italic> Y. Z. Wang &amp; Cheng L. Huang, <italic><tp:taxon-name><tp:taxon-name-part taxon-name-part-type="genus" reg="Urnula">U.</tp:taxon-name-part> <tp:taxon-name-part taxon-name-part-type="species" reg="himalayana">himalayana</tp:taxon-name-part></tp:taxon-name></italic> K. Das &amp; D. Chakr. But <italic><tp:taxon-name><tp:taxon-name-part taxon-name-part-type="genus" reg="Urnula">U.</tp:taxon-name-part> <tp:taxon-name-part taxon-name-part-type="species" reg="ailaoshanensis">ailaoshanensis</tp:taxon-name-part></tp:taxon-name></italic> can be identified through these microscopic features: one type of external hair, ellipsoid to reniform-like ascospores, and molecular evidence (<xref ref-type="bibr" rid="B93">Wang and Huang 2015</xref>; <xref ref-type="bibr" rid="B94">Wang et al. 2018</xref>). In addition, we found a few hymenial hairs in the hymenium, cylindrical, non-septate, up to 3.5 μm in diameter, with rounded tips (Fig. <xref ref-type="fig" rid="F12">12g</xref>).</p><fig id="F12" position="float" orientation="portrait"><object-id xmlns:xlink="http://www.w3.org/1999/xlink" content-type="doi" xlink:type="simple">10.3897/mycokeys.121.155432.figure12</object-id><object-id xmlns:xlink="http://www.w3.org/1999/xlink" content-type="arpha" xlink:type="simple">CB65DCBF-0F3C-59BF-9BC1-E709F9AA3CFE</object-id><label>Figure 12.</label><caption><p>Ecology and macroscopic characteristics of <italic><tp:taxon-name><tp:taxon-name-part taxon-name-part-type="genus" reg="Urnula">Urnula</tp:taxon-name-part> <tp:taxon-name-part taxon-name-part-type="species" reg="ailaoshanensis">ailaoshanensis</tp:taxon-name-part></tp:taxon-name></italic>, Field photos by J. R. Liu; microscopic photos by S. A. Chen, from IBKMES2023081104 (IBK!). a. Fresh ascomata in a field, growing on rotten wood surrounded by mosses; b. Fresh ascomata with a dark hymenium surface and a reticulate or corrugated external surface; c. Cross Section through apothecia; d. Subhymenium and medullary excipulum; e. Paraphyses; f. External hairs; g. Hymenial hairs; h. Ascospores in water; i. apical apparatus of ascus with developed ascospores; j. An ascus with immature ascospores. Scale bars: 100 μm (c, j); 50 μm (d); 20 μm (f–i); 10 μm (e).</p></caption><graphic xmlns:xlink="http://www.w3.org/1999/xlink" xlink:href="mycokeys-121-021-g012.jpg" position="float" orientation="portrait" xlink:type="simple" id="oo_1399176.jpg"><uri content-type="original_file" xlink:type="simple">https://binary.pensoft.net/fig/1399176</uri></graphic></fig></tp:treatment-sec><ref-list><ref id="B54"><mixed-citation xmlns:xlink="http://www.w3.org/1999/xlink" xlink:type="simple"><person-group><name name-style="western"><surname>Lu</surname><given-names>JR</given-names></name><name name-style="western"><surname>Yu</surname><given-names>FM</given-names></name><name name-style="western"><surname>Zhou</surname><given-names>DQ</given-names></name><name name-style="western"><surname>Lu</surname><given-names>ZY</given-names></name><name name-style="western"><surname>Zhang</surname><given-names>Y</given-names></name><name name-style="western"><surname>Zhao</surname><given-names>Q</given-names></name></person-group> (<year>2023</year>) <article-title>Two Novel Species of <italic><tp:taxon-name><tp:taxon-name-part taxon-name-part-type="genus">Urnula</tp:taxon-name-part></tp:taxon-name></italic> (<tp:taxon-name><tp:taxon-name-part taxon-name-part-type="family">Sarcosomataceae</tp:taxon-name-part></tp:taxon-name>, <tp:taxon-name><tp:taxon-name-part taxon-name-part-type="order">Pezizales</tp:taxon-name-part></tp:taxon-name>) from Yunnan, China.</article-title><source>Phytotaxa</source><volume>619</volume>(<issue>1</issue>): <fpage>86</fpage>–<lpage>96</lpage>. <ext-link xlink:href="10.11646/phytotaxa.619.1.4" ext-link-type="doi" xlink:type="simple">https://doi.org/10.11646/phytotaxa.619.1.4</ext-link></mixed-citation></ref><ref id="B93"><mixed-citation xmlns:xlink="http://www.w3.org/1999/xlink" xlink:type="simple"><person-group><name name-style="western"><surname>Wang</surname><given-names>YZ</given-names></name><name name-style="western"><surname>Huang</surname><given-names>CL</given-names></name></person-group> (<year>2015</year>) <article-title>A new species of <italic><tp:taxon-name><tp:taxon-name-part taxon-name-part-type="genus">Urnula</tp:taxon-name-part></tp:taxon-name></italic> (<tp:taxon-name><tp:taxon-name-part taxon-name-part-type="family">Sarcosomataceae</tp:taxon-name-part></tp:taxon-name>, <tp:taxon-name><tp:taxon-name-part taxon-name-part-type="order">Pezizales</tp:taxon-name-part></tp:taxon-name>) from Taiwan.</article-title><source>Nova Hedwigia</source><volume>101</volume>(<issue>1</issue>): <fpage>49</fpage>–<lpage>55</lpage>. <ext-link xlink:href="10.1127/nova_hedwigia/2014/0233" ext-link-type="doi" xlink:type="simple">https://doi.org/10.1127/nova_hedwigia/2014/0233</ext-link></mixed-citation></ref><ref id="B94"><mixed-citation xmlns:xlink="http://www.w3.org/1999/xlink" xlink:type="simple"><person-group><name name-style="western"><surname>Wang</surname><given-names>XH</given-names></name><name name-style="western"><surname>Das</surname><given-names>K</given-names></name><name name-style="western"><surname>Horman</surname><given-names>J</given-names></name><name name-style="western"><surname>Antonin</surname><given-names>V</given-names></name><name name-style="western"><surname>Baghela</surname><given-names>A</given-names></name><name name-style="western"><surname>Chakraborty</surname><given-names>D</given-names></name><name name-style="western"><surname>Hembrom</surname><given-names>ME</given-names></name><name name-style="western"><surname>Nakasone</surname><given-names>K</given-names></name><name name-style="western"><surname>Ortiz-Santana</surname><given-names>B</given-names></name><name name-style="western"><surname>Vizzini</surname><given-names>A</given-names></name><name name-style="western"><surname>Hofstetter</surname><given-names>V</given-names></name><name name-style="western"><surname>Buyck</surname><given-names>B</given-names></name></person-group> (<year>2018</year>) <article-title>Fungal biodiversity profiles 51–60. Cryptogamie.</article-title><source>Mycologie</source><volume>39</volume>(<issue>2</issue>): <fpage>211</fpage>–<lpage>257</lpage>. <ext-link xlink:href="10.7872/crym/v39.iss2.2018.211" ext-link-type="doi" xlink:type="simple">https://doi.org/10.7872/crym/v39.iss2.2018.211</ext-link></mixed-citation></ref></ref-list></tp:taxon-treatment>
