# Supplementary material for: ﻿Species diversity and systematic taxonomy of Sarcosomataceae (Ascomycota, Pezizales), with an emphasis on subtropical regions of China
Source: MycoKeys. 2025 Aug 21;121:21–65. doi: 10.3897/mycokeys.121.155432 (PMC12395190; doi:10.3897/mycokeys.121.155432)
Supplement: XML Treatment for Urnula auricularioides [file mycokeys.121.155432-treatment6.xml]

<!DOCTYPE tp:taxon-treatment
  PUBLIC "-//TaxonX//DTD Taxonomic Treatment Publishing DTD v0 20100105//EN" "tax-treatment-NSO.dtd">
<tp:taxon-treatment xmlns:tp="http://www.plazi.org/taxpub"><tp:treatment-meta><kwd-group><label>Taxon classification</label><kwd>
                <named-content content-type="kingdom">Fungi</named-content>
              </kwd><kwd>
                <named-content content-type="order">Suctorida</named-content>
              </kwd><kwd>
                <named-content content-type="family">Urnulidae</named-content>
              </kwd></kwd-group><mixed-citation publication-type="journal"><person-group><name><surname>Liu</surname><given-names>Jin Rong</given-names></name><name><surname>Li</surname><given-names>Deng</given-names></name><name><surname>Chen</surname><given-names>Si Ang</given-names></name><name><surname>Zhang</surname><given-names>Yan Cheng</given-names></name><name><surname>Mou</surname><given-names>Guang Fu</given-names></name><name><surname>Liu</surname><given-names>Yan</given-names></name><name><surname>Zhou</surname><given-names>Guang Rong</given-names></name><name><surname>Tan</surname><given-names>Zhou Rong</given-names></name><name><surname>Zhang</surname><given-names>Jian Hua</given-names></name></person-group><article-title>﻿Species diversity and systematic taxonomy of <tp:taxon-name><tp:taxon-name-part taxon-name-part-type="family">Sarcosomataceae</tp:taxon-name-part></tp:taxon-name> (<tp:taxon-name><tp:taxon-name-part taxon-name-part-type="phylum">Ascomycota</tp:taxon-name-part></tp:taxon-name>, <tp:taxon-name><tp:taxon-name-part taxon-name-part-type="order">Pezizales</tp:taxon-name-part></tp:taxon-name>), with an emphasis on subtropical regions of China</article-title><source>MycoKeys</source><day>21</day><month>08</month><year>2025</year><volume>121</volume><fpage>21</fpage><lpage>65</lpage><pub-id pub-id-type="doi">10.3897/mycokeys.121.155432</pub-id></mixed-citation></tp:treatment-meta><tp:nomenclature><label>﻿</label><tp:taxon-name><object-id xmlns:xlink="http://www.w3.org/1999/xlink" content-type="arpha" xlink:type="simple">C7A1C643-863C-52E9-917F-04E87840E669</object-id>
              <tp:taxon-name-part taxon-name-part-type="genus" reg="Urnula">Urnula</tp:taxon-name-part>
              <tp:taxon-name-part taxon-name-part-type="species" reg="auricularioides">auricularioides</tp:taxon-name-part>
              <object-id xmlns:xlink="http://www.w3.org/1999/xlink" xlink:type="simple">Fungal Names: FN 572194</object-id>
            </tp:taxon-name><tp:taxon-authority>S. A. Chen, D. Li &amp; G. F. Mou</tp:taxon-authority><tp:taxon-status xmlns:xlink="http://www.w3.org/1999/xlink" xlink:type="simple">sp. nov.</tp:taxon-status><xref ref-type="fig" rid="F13">Figs 13</xref><xref ref-type="fig" rid="F14">, 14</xref><xref ref-type="fig" rid="F15">, 15</xref></tp:nomenclature><tp:treatment-sec sec-type="etymology" id="SECID0EKRGK"><title>Etymology.</title><p>The specific epithet “<italic>auricularioides</italic>” refers to the appearance and habitat of this species similar to <italic>Auricularia</italic> species.</p></tp:treatment-sec><tp:treatment-sec sec-type="diagnosis" id="SECID0EBSGK"><title>Diagnosis.</title><p>Differs from other known <italic><tp:taxon-name><tp:taxon-name-part taxon-name-part-type="genus" reg="Urnula">Urnula</tp:taxon-name-part></tp:taxon-name></italic> species by the combination of the following features: external surface velvety to warty and with ridges, hymenium surface with verrucose bulges to intestinal folds when mature, two types of external hairs composed of strongly encrusted true hairs and smooth, slender short hairs, ellipsoid to bean-shaped, smaller ascospores (25–30.5 × 9–11 μm).</p></tp:treatment-sec><tp:treatment-sec sec-type="Holotype" id="SECID0EJTGK"><title>Holotype.</title><p>China • Fujian Province, Fuzhou City, Minhou County, Sandiejing National Forest Park, <named-content xmlns:xlink="http://www.w3.org/1999/xlink" content-type="dwc:verbatimCoordinates" xlink:type="simple"><named-content content-type="geo-json" specific-use="{&#34;type&#34;:&#34;Point&#34;,&#34;coordinates&#34;:[119.283333,26.433333]}" id="NCID0ESTGK" xlink:type="simple">26°26'N, 119°17'E</named-content></named-content>, ca 550 m alt., on rotten fallen sticks or wood surrounded by mosses on riverside in moist forest mixed with evergreen broad-leaved trees and bamboo, 9 Nov. 2023, S. A. Chen (CSA–455, IBK, holotype!) (<abbrev xmlns:xlink="http://www.w3.org/1999/xlink" xlink:title="internal transcribed spacer region" id="ABBRID0EXTGK" xlink:type="simple">ITS</abbrev>: <ext-link xmlns:xlink="http://www.w3.org/1999/xlink" ext-link-type="gen" xlink:href="PQ489315" xlink:type="simple">PQ489315</ext-link>; LSU: <ext-link xmlns:xlink="http://www.w3.org/1999/xlink" ext-link-type="gen" xlink:href="PQ187431" xlink:type="simple">PQ187431</ext-link>; <italic><abbrev xmlns:xlink="http://www.w3.org/1999/xlink" xlink:title="RNA polymerase I gene" id="ABBRID0EGUGK" xlink:type="simple">rpb1</abbrev></italic>: <ext-link xmlns:xlink="http://www.w3.org/1999/xlink" ext-link-type="gen" xlink:href="PV247123" xlink:type="simple">PV247123</ext-link>; <italic><abbrev xmlns:xlink="http://www.w3.org/1999/xlink" xlink:title="RNA polymerase II gene" id="ABBRID0EQUGK" xlink:type="simple">rpb2</abbrev></italic>: <ext-link xmlns:xlink="http://www.w3.org/1999/xlink" ext-link-type="gen" xlink:href="PV296008" xlink:type="simple">PV296008</ext-link>; <italic>tef1-α</italic>: <ext-link xmlns:xlink="http://www.w3.org/1999/xlink" ext-link-type="gen" xlink:href="PV296003" xlink:type="simple">PV296003</ext-link>).</p></tp:treatment-sec><tp:treatment-sec sec-type="description" id="SECID0EAVGK"><title>Description.</title><p><bold><italic>Ascomata</italic></bold> small to medium-sized, subsessile to distinctly stipitate. <bold><italic>Apothecium</italic></bold> cupulate, bowl-shaped to long funnel-shaped, up to 15–60 mm in diameter, 20–30 mm in high; margin entire and involute. <bold><italic>Hymenium surface</italic></bold> glabrous, initially without ornamentation or wrinkled, with verrucose bulges to intestinal folds at maturity, burlywood (3E8), yellowish-brown (4D8) to rosy brown (6E8), lighter in margin, color unchanging when bruised, darkening and cracked after drying. <bold><italic>External surface</italic></bold> velvety, densely dotted with droppable and fine grey (9D1) warts, with radial and forked ridges or crests not reaching margin, tapering towards the base or stipe, slate grey (12D1), dim grey (21D1) to off-black (4F8), covered by subiculum. <bold><italic>Stipe</italic> (when present)</bold> up to 5 mm in diameter, 19 mm in high, uneven or foveolate, concolor with the external surface. <bold><italic>Subiculum</italic></bold> off-black (4F8), mussel base byssal-like, dense, soft, and fibrous, mixed or flexuous. <bold><italic>Flesh</italic></bold> thin, gelatinous, elastic, coco-nata white (1A1). <bold><italic>Odor</italic> and <italic>taste</italic></bold> not special. <bold><italic>Anamorph</italic></bold> not observed.</p><fig id="F13" position="float" orientation="portrait"><object-id xmlns:xlink="http://www.w3.org/1999/xlink" content-type="doi" xlink:type="simple">10.3897/mycokeys.121.155432.figure13</object-id><object-id xmlns:xlink="http://www.w3.org/1999/xlink" content-type="arpha" xlink:type="simple">E58BE23E-8D60-5886-90F5-BA0D6A1742AC</object-id><label>Figure 13.</label><caption><p>Ecological and macroscopic characteristics of <italic><tp:taxon-name><tp:taxon-name-part taxon-name-part-type="genus" reg="Urnula">Urnula</tp:taxon-name-part> <tp:taxon-name-part taxon-name-part-type="species" reg="auricularioides">auricularioides</tp:taxon-name-part></tp:taxon-name></italic>, photos by S. A. Chen; b, d, e, f, g. from holotype CSA-455 (IBK!); c, h. from CSA-454 (IBK!). a. Habitat where the specimen grew, a moist forest mixed with evergreen broad-leaved trees and bamboo on riverside; b, c. Fresh ascomata with a hymenium surface that is unfolded when immature and variously wrinkled when mature, growing on rotten branch surrounded by mosses; d, f. Dried materials; g. Hymenium surface with dense verrucose bulges; h. Velvety external surface of fresh specimens with greyish warts. Scale bars: 10 mm (b–h).</p></caption><graphic xmlns:xlink="http://www.w3.org/1999/xlink" xlink:href="mycokeys-121-021-g013.jpg" position="float" orientation="portrait" xlink:type="simple" id="oo_1399177.jpg"><uri content-type="original_file" xlink:type="simple">https://binary.pensoft.net/fig/1399177</uri></graphic></fig><fig id="F14" position="float" orientation="portrait"><object-id xmlns:xlink="http://www.w3.org/1999/xlink" content-type="doi" xlink:type="simple">10.3897/mycokeys.121.155432.figure14</object-id><object-id xmlns:xlink="http://www.w3.org/1999/xlink" content-type="arpha" xlink:type="simple">5162C235-8325-542F-A2C9-F53720AA6342</object-id><label>Figure 14.</label><caption><p>Microscopic structures of <italic><tp:taxon-name><tp:taxon-name-part taxon-name-part-type="genus" reg="Urnula">Urnula</tp:taxon-name-part> <tp:taxon-name-part taxon-name-part-type="species" reg="auricularioides">auricularioides</tp:taxon-name-part></tp:taxon-name></italic>, photos by S. A. Chen, from holotype CSA-455 (IBK!). a. Cross section through apothecia; b. Type 1 of external hairs; c. Type 2 of external hairs; d. Hymenium and subhymenium in Congo red; e. Medullary excipulum with two types of hyphae (type I indicated by black arrows; type II indicated by white arrows) in Congo red; f. Ectal excipulum and external hairs in Congo red; g. Asci with mature and immature ascospores; h. An ascus with 8 developed ascospores in Meltzer’s reagent; i. Apical apparatus of ascus in Congo red; j. Ascospore in distilled water; k. Ascospore in Meltzer’s reagent; l. Ascospore in Congo red; m. Straight to hooked hymenial hair and paraphyses; n. Tips of paraphyses in Congo red; o. Hymenial hair in Congo red; p. Hypha of subiculum. Scale bars: 100 μm (a); 50 μm (g, o, p); 20 μm (b, d–f); 10 μm (i–n).</p></caption><graphic xmlns:xlink="http://www.w3.org/1999/xlink" xlink:href="mycokeys-121-021-g014.jpg" position="float" orientation="portrait" xlink:type="simple" id="oo_1399178.jpg"><uri content-type="original_file" xlink:type="simple">https://binary.pensoft.net/fig/1399178</uri></graphic></fig><p><bold><italic>External hairs</italic></bold> mainly of two types, although intermediates forms may exist: 1) short, hyphoid, septate, cylindrical, slightly to distinctly curved or flexuous, subhyaline with a very pale yellow tint but occasionally dark brown (5E8) to dull black (18F8) for a granular intracellular pigment in part, thin-walled, 2–4 μm in diameter, subcylindrical, tips rounded to slightly subcapitate, surface smooth (Figs <xref ref-type="fig" rid="F14">14b</xref>, <xref ref-type="fig" rid="F15">15e</xref>); 2) long, true hairs, undulated, almost non-septate, some branched, tips rounded to truncated, surface unevenly covered by a granular to agglomerate encrustation, 4–7 μm in diameter, with moderately thick walls, up to 1 μm thick, light brown (4C7) or grayish olive (29D5) to dark brown (5E8) and off-black (4F8) (Figs <xref ref-type="fig" rid="F14">14c</xref>, <xref ref-type="fig" rid="F15">15f</xref>). <bold><italic>Ectal excipulum</italic></bold> of a <italic>textura subglobulosa</italic> to <italic>textura angularis</italic>, <italic>textura irregularis</italic> made up of properly thick-walled (up to 4 μm) cells up to 5–35 μm in length and/or width, tawny (4C5) to dark brown (5E8) and dull black (18F8), not or slightly encrusted, 95–240 μm thick (Fig. <xref ref-type="fig" rid="F14">14f</xref>). <bold><italic>Medullary excipulum</italic></bold> of a loose <italic>textura intricata</italic> immersed in a highly gelatinous matrix, approximately 260–510 μm thick (Figs <xref ref-type="fig" rid="F14">14e</xref>, <xref ref-type="fig" rid="F15">15h</xref>), mainly with two types of hyphae: I) short, septate, subhyaline or pale yellow (1A5), thin-walled, arboriform and flexuous, 2–3.5 μm in wide; II) long (relative to type I), septate, concolor with type I hyphae, thin-walled, cylindrical, almost no branched, roughly parallel to subhymenium, 1.5–3 (5) μm in wide. <bold><italic>Subhymenium</italic></bold> of a dense <italic>textura intricata</italic> of closely septate hyphae, surface smooth, up to 3 μm in diameter, thick-walled, tawny (4C5) to light brown (4C7), dark brown (5E8) at low magnification, 50–220 μm thick (Fig. <xref ref-type="fig" rid="F14">14d</xref>). <bold><italic>Asci</italic></bold> cylindrical, operculate, with a tapered or attenuated base, rounded at apex, 8-spored, 240–410 × 11–18 μm, non-amyloid (Figs <xref ref-type="fig" rid="F14">14g–i</xref>, <xref ref-type="fig" rid="F15">15a</xref>). <bold><italic>Ascospores</italic></bold> uniseriate, smooth, sometimes curved, thick-walled, rounded at both ends, heterogeneous in shapes depending on the spacial position and growth stage of the spores, pale yellow (1A5) or chartreuse (30A7) to grayish olive (29D5), incipiently ellipsoid to allantoid with walls up to 3 μm thick, becoming oblong to bean-shaped with walls 1–2.5 μm thick, [40/4/2] (23.5) 25–30.5 (32) × (8.5) 9–11 (11.5) μm, Q <sub>values</sub> = (2.31) 2.46–3.1 (3.3), non-amyloid, with 0–5 lipid bodies (Figs <xref ref-type="fig" rid="F14">14i, k, l</xref>, <xref ref-type="fig" rid="F15">15c</xref>). <bold><italic>Paraphyses</italic></bold> filiform, not or slightly extending the length of asci, septate, cylindrical, straight to slightly curved, dark coffee brown (4E8) due to the extracellular amorphous pigments, darkening toward the upper part but deposited by dense off-black (18F8) pigments near the base, (1) 1.5–2.5 μm in diameter, tips rounded to finger-shaped, sometimes branched 1–3 times (Figs <xref ref-type="fig" rid="F14">14m, n</xref>, <xref ref-type="fig" rid="F15">15d</xref>). <bold><italic>Hymenial hairs</italic></bold> abundant, cylindrical, long as the paraphyses, non-septate, 2.5–3.5 (4.5) μm in diameter, concolor with the paraphyses due to the homogeneous pigments, agglutinating or intermingle with the paraphyses to bundles, tips rounded to slightly subcapitate, straight, curved, or flexuous to almost hooked (Figs <xref ref-type="fig" rid="F14">14o</xref>, <xref ref-type="fig" rid="F15">15b</xref>). <bold><italic>Subiculum</italic></bold> grayish olive (29D5), tawny (4C5), and rosy brown (6E8) to dark brown (5E8), septate, with a slightly thick wall, up to 1 μm thick, slightly curved, unbranched, not or slightly encrusted by an extracellular dark brown (5E8) to dull black (18F8) pigment, (2) 4.5–6 μm in diameter (Figs <xref ref-type="fig" rid="F14">14p</xref>, <xref ref-type="fig" rid="F15">15g</xref>).</p><fig id="F15" position="float" orientation="portrait"><object-id xmlns:xlink="http://www.w3.org/1999/xlink" content-type="doi" xlink:type="simple">10.3897/mycokeys.121.155432.figure15</object-id><object-id xmlns:xlink="http://www.w3.org/1999/xlink" content-type="arpha" xlink:type="simple">F1EE0454-5EE4-5443-8D8E-E9027AECC0C3</object-id><label>Figure 15.</label><caption><p>Microscopic structures of <italic><tp:taxon-name><tp:taxon-name-part taxon-name-part-type="genus" reg="Urnula">Urnula</tp:taxon-name-part> <tp:taxon-name-part taxon-name-part-type="species" reg="auricularioides">auricularioides</tp:taxon-name-part></tp:taxon-name></italic>, drawing by S. A. Chen, from holotype CSA-455 (IBK!). a. An ascus with 8 developed ascospores; b. Hymenium hairs; c. Ascospores; d. Paraphyses; e. Type 1 of external short hairs; f. Type 2 of external long hairs; g. Hypha of subiculum; h. A part of ectal excipulum. Scale bars: 50 μm (a); 20 μm (b, d, f, g, h; b, d sharing the same bars); 10 μm (c, e).</p></caption><graphic xmlns:xlink="http://www.w3.org/1999/xlink" xlink:href="mycokeys-121-021-g015.jpg" position="float" orientation="portrait" xlink:type="simple" id="oo_1399179.jpg"><uri content-type="original_file" xlink:type="simple">https://binary.pensoft.net/fig/1399179</uri></graphic></fig><fig id="F16" position="float" orientation="portrait"><object-id xmlns:xlink="http://www.w3.org/1999/xlink" content-type="doi" xlink:type="simple">10.3897/mycokeys.121.155432.figure16</object-id><object-id xmlns:xlink="http://www.w3.org/1999/xlink" content-type="arpha" xlink:type="simple">0DC66D6A-2A16-5457-B3A4-74727C3D5BBD</object-id><label>Figure 16.</label><caption><p>Scanning electron micrograph of basidiospores of the four new species of <tp:taxon-name><tp:taxon-name-part taxon-name-part-type="family">Sarcosomataceae</tp:taxon-name-part></tp:taxon-name> from China (photos by J. R. Liu). a. <italic><tp:taxon-name><tp:taxon-name-part taxon-name-part-type="genus" reg="Plectania">Plectania</tp:taxon-name-part> <tp:taxon-name-part taxon-name-part-type="species" reg="huapingensis">huapingensis</tp:taxon-name-part></tp:taxon-name></italic>; b. <italic><tp:taxon-name><tp:taxon-name-part taxon-name-part-type="genus" reg="Plectania">Plectania</tp:taxon-name-part> <tp:taxon-name-part taxon-name-part-type="species" reg="damingshanensis">damingshanensis</tp:taxon-name-part></tp:taxon-name></italic>; c. <italic><tp:taxon-name><tp:taxon-name-part taxon-name-part-type="genus" reg="Pseudoplectania">Pseudoplectania</tp:taxon-name-part> <tp:taxon-name-part taxon-name-part-type="species" reg="aureonigrescens">aureonigrescens</tp:taxon-name-part></tp:taxon-name></italic>; d. <italic><tp:taxon-name><tp:taxon-name-part taxon-name-part-type="genus" reg="Urnula">Urnula</tp:taxon-name-part> <tp:taxon-name-part taxon-name-part-type="species" reg="auricularioides">auricularioides</tp:taxon-name-part></tp:taxon-name></italic>. Scale bars: 2 µm (a–d).</p></caption><graphic xmlns:xlink="http://www.w3.org/1999/xlink" xlink:href="mycokeys-121-021-g016.jpg" position="float" orientation="portrait" xlink:type="simple" id="oo_1399180.jpg"><uri content-type="original_file" xlink:type="simple">https://binary.pensoft.net/fig/1399180</uri></graphic></fig></tp:treatment-sec><tp:treatment-sec sec-type="habitat" id="SECID0EKBHK"><title>Habitat.</title><p>Growing in gregarious groups on rotten fallen branches or twigs surrounded by mosses on riverside, half-buried in the litter layer in moist forest mixed with evergreen broad-leaved trees and bamboo.</p></tp:treatment-sec><tp:treatment-sec sec-type="distribution" id="SECID0EPBHK"><title>Geographic distribution.</title><p>So far, only known from Fujian Province, China.</p></tp:treatment-sec><tp:treatment-sec sec-type="material" id="SECID0EUBHK"><title>Other material examined.</title><p>China • Fujian Province, Fuzhou City, Minhou County, Sandiejing Forest Park, <named-content xmlns:xlink="http://www.w3.org/1999/xlink" content-type="dwc:verbatimCoordinates" xlink:type="simple"><named-content content-type="geo-json" specific-use="{&#34;type&#34;:&#34;Point&#34;,&#34;coordinates&#34;:[119.283333,26.433333]}" id="NCID0E4BHK" xlink:type="simple">26°26'N, 119°17'E</named-content></named-content>, ca 550 m alt., 9 Nov. 2023, S. A. Chen, CSA-454 (IBK!) (<abbrev xmlns:xlink="http://www.w3.org/1999/xlink" xlink:title="internal transcribed spacer region" id="ABBRID0ECCHK" xlink:type="simple">ITS</abbrev>: <ext-link xmlns:xlink="http://www.w3.org/1999/xlink" ext-link-type="gen" xlink:href="PQ489472" xlink:type="simple">PQ489472</ext-link>, LSU: <ext-link xmlns:xlink="http://www.w3.org/1999/xlink" ext-link-type="gen" xlink:href="PQ187433" xlink:type="simple">PQ187433</ext-link>; <italic>tef1-α</italic>: <ext-link xmlns:xlink="http://www.w3.org/1999/xlink" ext-link-type="gen" xlink:href="PV296002" xlink:type="simple">PV296002</ext-link>).</p></tp:treatment-sec><tp:treatment-sec sec-type="notes" id="SECID0EXCHK"><title>Notes.</title><p><italic><tp:taxon-name><tp:taxon-name-part taxon-name-part-type="genus" reg="Urnula">Urnula</tp:taxon-name-part> <tp:taxon-name-part taxon-name-part-type="species" reg="auricularioides">auricularioides</tp:taxon-name-part></tp:taxon-name></italic> is morphologically similar to <italic><tp:taxon-name><tp:taxon-name-part taxon-name-part-type="genus" reg="Urnula">Urnula</tp:taxon-name-part> <tp:taxon-name-part taxon-name-part-type="species" reg="versiformis">versiformis</tp:taxon-name-part></tp:taxon-name></italic>, sharing most characteristics but distinctly differing from the latter by its slender external short hairs (2–4 μm in wide <italic>vs.</italic> 5–7 μm in wide) and small ascospores (25–30.5 × 9–11 μm <italic>vs.</italic> 30–35 × 10–12 μm) (<xref ref-type="bibr" rid="B93">Wang and Huang 2015</xref>). <italic><tp:taxon-name><tp:taxon-name-part taxon-name-part-type="genus" reg="Urnula">U.</tp:taxon-name-part> <tp:taxon-name-part taxon-name-part-type="species" reg="auricularioides">auricularioides</tp:taxon-name-part></tp:taxon-name></italic> is also similar to <italic><tp:taxon-name><tp:taxon-name-part taxon-name-part-type="genus" reg="Urnula">U.</tp:taxon-name-part> <tp:taxon-name-part taxon-name-part-type="species" reg="campylospora">campylospora</tp:taxon-name-part></tp:taxon-name></italic> and <italic><tp:taxon-name><tp:taxon-name-part taxon-name-part-type="genus" reg="Urnula">U.</tp:taxon-name-part> <tp:taxon-name-part taxon-name-part-type="species" reg="ailaoshanensis">ailaoshanensis</tp:taxon-name-part></tp:taxon-name></italic> in morphology. However, <italic><tp:taxon-name><tp:taxon-name-part taxon-name-part-type="genus" reg="Urnula">U.</tp:taxon-name-part> <tp:taxon-name-part taxon-name-part-type="species" reg="campylospora">campylospora</tp:taxon-name-part></tp:taxon-name></italic> produces reticulate external surface and two-typed external hairs composed of heavily encrusted short hairs (5–6 μm in wide) and mainly smooth true hairs (<xref ref-type="bibr" rid="B10">Carbone and Agnello 2013</xref>), while <italic><tp:taxon-name><tp:taxon-name-part taxon-name-part-type="genus" reg="Urnula">U.</tp:taxon-name-part> <tp:taxon-name-part taxon-name-part-type="species" reg="auricularioides">auricularioides</tp:taxon-name-part></tp:taxon-name></italic> is evidently distinguished by its ridged external surface and smooth, slender external short hairs (2–4 μm in wide) and strongly encrusted true hairs; <italic><tp:taxon-name><tp:taxon-name-part taxon-name-part-type="genus" reg="Urnula">U.</tp:taxon-name-part> <tp:taxon-name-part taxon-name-part-type="species" reg="ailaoshanensis">ailaoshanensis</tp:taxon-name-part></tp:taxon-name></italic> characteristically produces reticulate external surface and one-typed external hairs (<xref ref-type="bibr" rid="B54">Lu et al. 2023</xref>). In the phylogenetic analysis, <italic><tp:taxon-name><tp:taxon-name-part taxon-name-part-type="genus" reg="Urnula">Urnula</tp:taxon-name-part> <tp:taxon-name-part taxon-name-part-type="species" reg="auricularioides">auricularioides</tp:taxon-name-part></tp:taxon-name></italic> is relatively close to <italic><tp:taxon-name><tp:taxon-name-part taxon-name-part-type="genus" reg="Urnula">Urnula</tp:taxon-name-part> <tp:taxon-name-part taxon-name-part-type="species" reg="himalayana">himalayana</tp:taxon-name-part></tp:taxon-name></italic>, but it can be easily separated on multiple morphological characteristics. <italic><tp:taxon-name><tp:taxon-name-part taxon-name-part-type="genus" reg="Urnula">U.</tp:taxon-name-part> <tp:taxon-name-part taxon-name-part-type="species" reg="auricularioides">auricularioides</tp:taxon-name-part></tp:taxon-name></italic> produces entire margin, smooth and slender external short hairs (2–4 μm in wide <italic>vs.</italic> 6–7 μm in wide), and smaller ascospores (25–30.5 × 9–11 μm <italic>vs.</italic> 24–33.6 × 10–13.8 μm). Additionally, the external surface appearance of both species is also clearly different. <italic><tp:taxon-name><tp:taxon-name-part taxon-name-part-type="genus" reg="Urnula">U.</tp:taxon-name-part> <tp:taxon-name-part taxon-name-part-type="species" reg="himalayana">himalayana</tp:taxon-name-part></tp:taxon-name></italic> has a reticulate pattern without warts formed by vertically joined folds or veins (<xref ref-type="bibr" rid="B94">Wang et al. 2018</xref>), whereas <italic><tp:taxon-name><tp:taxon-name-part taxon-name-part-type="genus" reg="Urnula">U.</tp:taxon-name-part> <tp:taxon-name-part taxon-name-part-type="species" reg="auricularioides">auricularioides</tp:taxon-name-part></tp:taxon-name></italic> possesses a ridged surface covered with vertical folds or crests with visible warts.</p></tp:treatment-sec><ref-list><ref id="B93"><mixed-citation xmlns:xlink="http://www.w3.org/1999/xlink" xlink:type="simple"><person-group><name name-style="western"><surname>Wang</surname><given-names>YZ</given-names></name><name name-style="western"><surname>Huang</surname><given-names>CL</given-names></name></person-group> (<year>2015</year>) <article-title>A new species of <italic><tp:taxon-name><tp:taxon-name-part taxon-name-part-type="genus">Urnula</tp:taxon-name-part></tp:taxon-name></italic> (<tp:taxon-name><tp:taxon-name-part taxon-name-part-type="family">Sarcosomataceae</tp:taxon-name-part></tp:taxon-name>, <tp:taxon-name><tp:taxon-name-part taxon-name-part-type="order">Pezizales</tp:taxon-name-part></tp:taxon-name>) from Taiwan.</article-title><source>Nova Hedwigia</source><volume>101</volume>(<issue>1</issue>): <fpage>49</fpage>–<lpage>55</lpage>. <ext-link xlink:href="10.1127/nova_hedwigia/2014/0233" ext-link-type="doi" xlink:type="simple">https://doi.org/10.1127/nova_hedwigia/2014/0233</ext-link></mixed-citation></ref><ref id="B10"><mixed-citation xmlns:xlink="http://www.w3.org/1999/xlink" xlink:type="simple"><person-group><name name-style="western"><surname>Carbone</surname><given-names>M</given-names></name><name name-style="western"><surname>Agnello</surname><given-names>C</given-names></name></person-group> (<year>2013</year>) <article-title>Notes on <italic><tp:taxon-name><tp:taxon-name-part taxon-name-part-type="genus">Urnula</tp:taxon-name-part> <tp:taxon-name-part taxon-name-part-type="species">campylospora</tp:taxon-name-part></tp:taxon-name></italic> (<tp:taxon-name><tp:taxon-name-part taxon-name-part-type="order">Pezizales</tp:taxon-name-part></tp:taxon-name>). Ascomycete.</article-title><source>Org : Revue Internationale pour la Taxinomie des <tp:taxon-name><tp:taxon-name-part taxon-name-part-type="phylum">Ascomycota</tp:taxon-name-part></tp:taxon-name></source><volume>5</volume>(<issue>1</issue>): <fpage>25</fpage>–<lpage>32</lpage>. <ext-link xlink:href="10.25664/art-0077" ext-link-type="doi" xlink:type="simple">https://doi.org/10.25664/art-0077</ext-link></mixed-citation></ref><ref id="B54"><mixed-citation xmlns:xlink="http://www.w3.org/1999/xlink" xlink:type="simple"><person-group><name name-style="western"><surname>Lu</surname><given-names>JR</given-names></name><name name-style="western"><surname>Yu</surname><given-names>FM</given-names></name><name name-style="western"><surname>Zhou</surname><given-names>DQ</given-names></name><name name-style="western"><surname>Lu</surname><given-names>ZY</given-names></name><name name-style="western"><surname>Zhang</surname><given-names>Y</given-names></name><name name-style="western"><surname>Zhao</surname><given-names>Q</given-names></name></person-group> (<year>2023</year>) <article-title>Two Novel Species of <italic><tp:taxon-name><tp:taxon-name-part taxon-name-part-type="genus">Urnula</tp:taxon-name-part></tp:taxon-name></italic> (<tp:taxon-name><tp:taxon-name-part taxon-name-part-type="family">Sarcosomataceae</tp:taxon-name-part></tp:taxon-name>, <tp:taxon-name><tp:taxon-name-part taxon-name-part-type="order">Pezizales</tp:taxon-name-part></tp:taxon-name>) from Yunnan, China.</article-title><source>Phytotaxa</source><volume>619</volume>(<issue>1</issue>): <fpage>86</fpage>–<lpage>96</lpage>. <ext-link xlink:href="10.11646/phytotaxa.619.1.4" ext-link-type="doi" xlink:type="simple">https://doi.org/10.11646/phytotaxa.619.1.4</ext-link></mixed-citation></ref><ref id="B94"><mixed-citation xmlns:xlink="http://www.w3.org/1999/xlink" xlink:type="simple"><person-group><name name-style="western"><surname>Wang</surname><given-names>XH</given-names></name><name name-style="western"><surname>Das</surname><given-names>K</given-names></name><name name-style="western"><surname>Horman</surname><given-names>J</given-names></name><name name-style="western"><surname>Antonin</surname><given-names>V</given-names></name><name name-style="western"><surname>Baghela</surname><given-names>A</given-names></name><name name-style="western"><surname>Chakraborty</surname><given-names>D</given-names></name><name name-style="western"><surname>Hembrom</surname><given-names>ME</given-names></name><name name-style="western"><surname>Nakasone</surname><given-names>K</given-names></name><name name-style="western"><surname>Ortiz-Santana</surname><given-names>B</given-names></name><name name-style="western"><surname>Vizzini</surname><given-names>A</given-names></name><name name-style="western"><surname>Hofstetter</surname><given-names>V</given-names></name><name name-style="western"><surname>Buyck</surname><given-names>B</given-names></name></person-group> (<year>2018</year>) <article-title>Fungal biodiversity profiles 51–60. Cryptogamie.</article-title><source>Mycologie</source><volume>39</volume>(<issue>2</issue>): <fpage>211</fpage>–<lpage>257</lpage>. <ext-link xlink:href="10.7872/crym/v39.iss2.2018.211" ext-link-type="doi" xlink:type="simple">https://doi.org/10.7872/crym/v39.iss2.2018.211</ext-link></mixed-citation></ref></ref-list></tp:taxon-treatment>
